# Supplementary material for: Transcriptome analysis of human brain tissue identifies reduced expression of complement complex C1Q Genes in Rett syndrome
Source: BMC Genomics. 2016 Jun 6;17:427. doi: 10.1186/s12864-016-2746-7 (PMC4895974; doi:10.1186/s12864-016-2746-7)
Supplement: Additional file 1: Table S1. — Tissue Composition. (XLS 6 kb) [file 12864_2016_2746_MOESM1_ESM.xls]

## Sheet: ST3-Tissue Composition
Additional file 1: Table S1: Tissue Composition
Proportions	C55F	C1078F	C1078T	C1541T	C1571F	C1571T	R1815F	R1815T	R4516F	R4516T	R4852F	R4852T
Astrocytes	0.496786	0.487868	0.485731	0.492071	0.491379	0.496449	0.491683	0.490508	0.504099	0.517015	0.510644	0.501685
Neurons	0.503214	0.512132	0.514269	0.507929	0.508621	0.503551	0.508317	0.509492	0.495901	0.482985	0.489356	0.498315
