# Supplementary material for: Transcriptome analysis of human brain tissue identifies reduced expression of complement complex C1Q Genes in Rett syndrome
Source: BMC Genomics. 2016 Jun 6;17:427. doi: 10.1186/s12864-016-2746-7 (PMC4895974; doi:10.1186/s12864-016-2746-7)
Supplement: Additional file 2: Table S2. — List of Differentially Expressed Genes (RNA-seq). (XLS 50 kb) [file 12864_2016_2746_MOESM2_ESM.xls]

## Sheet: ST4-DE genes
Additional file 2: Table S2: List of Differentially Expressed Genes (RNA-seq)
GeneID	GeneName	logFC	PValue	FDR	microarrays_expressed	microarrays_validated
ENSG00000185864	61E3.4	0.708373	6.62182e-05	0.0120492	FALSE	FALSE
ENSG00000175899	A2M	-1.15298	1.55518e-07	0.000154799	TRUE	TRUE
ENSG00000140798	ABCC12	-1.58403	1.08399e-06	0.000570415	TRUE	TRUE
ENSG00000118777	ABCG2	-0.777656	0.000538365	0.0446041	TRUE	TRUE
ENSG00000225649	AC064875.2	-1.56736	2.29501e-05	0.00603835	FALSE	FALSE
ENSG00000178162	AC140481.1	-0.675682	0.0004503	0.0391399	FALSE	FALSE
ENSG00000077080	ACTL6B	0.731618	0.000257377	0.0274668	TRUE	FALSE
ENSG00000139567	ACVRL1	-1.36335	2.2189e-05	0.00591807	TRUE	TRUE
ENSG00000042980	ADAM28	-1.23703	4.7518e-07	0.00033042	TRUE	FALSE
ENSG00000156140	ADAMTS3	-0.919664	0.000142918	0.0186752	TRUE	FALSE
ENSG00000106624	AEBP1	1.10648	0.000258162	0.0274668	TRUE	FALSE
ENSG00000168710	AHCYL1	0.741176	1.24173e-05	0.0039083	TRUE	TRUE
ENSG00000204472	AIF1	-1.41437	8.8395e-05	0.0144626	FALSE	FALSE
ENSG00000184254	ALDH1A3	1.08449	2.92933e-05	0.00704123	TRUE	TRUE
ENSG00000162551	ALPL	-1.25125	6.99435e-05	0.0124936	TRUE	TRUE
ENSG00000139211	AMIGO2	-1.37093	4.86859e-05	0.00977231	FALSE	FALSE
ENSG00000167772	ANGPTL4	2.19091	0.000318618	0.0311497	TRUE	FALSE
ENSG00000029534	ANK1	0.831366	1.60487e-05	0.00459512	TRUE	TRUE
ENSG00000134343	ANO3	-0.817848	3.53726e-05	0.00810241	TRUE	TRUE
ENSG00000130208	APOC1	-2.01236	4.63887e-05	0.00960838	TRUE	TRUE
ENSG00000240583	AQP1	1.3454	9.52666e-07	0.000545541	FALSE	FALSE
ENSG00000103569	AQP9	-1.84331	6.39943e-05	0.0119805	TRUE	TRUE
ENSG00000111348	ARHGDIB	-1.0067	0.000109103	0.016467	TRUE	TRUE
ENSG00000111676	ATN1	0.687989	6.84825e-05	0.0123459	TRUE	FALSE
ENSG00000104043	ATP8B4	-0.82379	0.000429951	0.0387734	TRUE	TRUE
ENSG00000158321	AUTS2	0.572203	0.000250418	0.0273913	TRUE	FALSE
ENSG00000176597	B3GNT5	-1.26636	0.000144258	0.0187247	FALSE	FALSE
ENSG00000204463	BAG6	0.673098	0.000610748	0.0489352	FALSE	FALSE
ENSG00000141867	BRD4	0.586368	0.000464486	0.0400157	TRUE	FALSE
ENSG00000174672	BRSK2	0.69841	9.31097e-05	0.0148594	TRUE	FALSE
ENSG00000230850	BX571672.1	1.9321	2.38782e-05	0.00611722	FALSE	FALSE
ENSG00000237291	BX571672.4	2.11647	1.6695e-05	0.00471089	FALSE	FALSE
ENSG00000203685	C1orf95	-0.717614	4.78139e-05	0.00969726	TRUE	FALSE
ENSG00000173372	C1QA	-1.77585	3.8593e-06	0.00156543	TRUE	TRUE
ENSG00000173369	C1QB	-1.33732	0.000504096	0.0426176	TRUE	TRUE
ENSG00000159189	C1QC	-1.355	0.000292258	0.0302673	TRUE	TRUE
ENSG00000188674	C2orf80	-0.859907	9.00589e-05	0.0146121	TRUE	TRUE
ENSG00000125730	C3	-1.18478	2.77061e-08	3.59625e-05	TRUE	TRUE
ENSG00000104327	CALB1	-1.2308	2.50334e-05	0.00632988	FALSE	FALSE
ENSG00000152495	CAMK4	-0.675395	0.000171368	0.0207238	TRUE	TRUE
ENSG00000054803	CBLN4	-0.949686	6.55925e-05	0.0120492	TRUE	TRUE
ENSG00000170160	CCDC144A	-0.590789	0.000507821	0.0426176	FALSE	FALSE
ENSG00000163823	CCR1	-1.4577	0.000234256	0.0260964	FALSE	FALSE
ENSG00000143119	CD53	-1.31314	0.000132967	0.0178542	TRUE	TRUE
ENSG00000112149	CD83	1.1214	1.36816e-05	0.00416221	TRUE	TRUE
ENSG00000066294	CD84	-1.6572	1.71863e-05	0.00478025	TRUE	TRUE
ENSG00000114013	CD86	-1.93617	7.30507e-07	0.000444468	TRUE	TRUE
ENSG00000150394	CDH8	-0.678586	0.000149382	0.0190096	TRUE	FALSE
ENSG00000128536	CDHR3	0.943232	5.74459e-05	0.0111847	TRUE	TRUE
ENSG00000184258	CDR1	2.19847	5.06916e-15	9.86965e-11	FALSE	FALSE
ENSG00000100604	CHGA	0.797009	0.000163555	0.0200278	TRUE	TRUE
ENSG00000171502	COL24A1	-1.23899	4.79024e-06	0.00186532	TRUE	TRUE
ENSG00000106034	CPED1	-1.31874	0.000169913	0.0206763	TRUE	TRUE
ENSG00000236557	CR381653.1	2.08701	2.21873e-05	0.00591807	FALSE	FALSE
ENSG00000147571	CRH	-1.45351	0.000505857	0.0426176	TRUE	TRUE
ENSG00000182578	CSF1R	-1.07506	9.20114e-09	1.53054e-05	TRUE	TRUE
ENSG00000236650	CTA-221G9.10	-0.999187	5.97366e-05	0.0114027	FALSE	FALSE
ENSG00000134030	CTIF	0.582173	0.00030828	0.0311052	TRUE	FALSE
ENSG00000163131	CTSS	-1.40743	0.000126734	0.0177789	FALSE	FALSE
ENSG00000257923	CUX1	0.699165	0.000386438	0.0359998	FALSE	FALSE
ENSG00000168329	CX3CR1	-1.77691	1.96478e-12	1.27515e-08	TRUE	TRUE
ENSG00000165168	CYBB	-1.42353	5.21965e-10	1.45181e-06	TRUE	TRUE
ENSG00000011465	DCN	-0.857231	0.000312842	0.0311052	TRUE	FALSE
ENSG00000155011	DKK2	-0.986649	0.000442038	0.039035	TRUE	TRUE
ENSG00000186047	DLEU7	-1.03042	0.000195758	0.0232403	TRUE	FALSE
ENSG00000107099	DOCK8	-0.910625	0.000152692	0.0192219	TRUE	TRUE
ENSG00000104885	DOT1L	0.852821	0.000120945	0.0173147	FALSE	FALSE
ENSG00000158163	DZIP1L	1.33075	0.000603087	0.0485211	TRUE	FALSE
ENSG00000143369	ECM1	0.825877	0.000353266	0.0335517	TRUE	TRUE
ENSG00000159023	EPB41	0.877225	5.58388e-05	0.0109816	FALSE	FALSE
ENSG00000196482	ESRRG	0.960448	3.54076e-06	0.00147496	TRUE	TRUE
ENSG00000244405	ETV5	-0.843959	1.54019e-06	0.000789144	FALSE	FALSE
ENSG00000110723	EXPH5	-1.0695	2.10762e-07	0.000195407	TRUE	FALSE
ENSG00000127951	FGL2	-1.32864	2.04043e-06	0.000945887	TRUE	TRUE
ENSG00000096060	FKBP5	1.88514	0.000100264	0.0154932	TRUE	TRUE
ENSG00000165457	FOLR2	-1.9377	2.84895e-05	0.00693364	TRUE	TRUE
ENSG00000053108	FSTL4	0.722897	0.000562859	0.0462399	TRUE	FALSE
ENSG00000082074	FYB	-1.14956	0.000315077	0.0311052	TRUE	TRUE
ENSG00000105325	FZR1	0.722424	0.000332052	0.0316914	TRUE	FALSE
ENSG00000197093	GAL3ST4	-1.18582	0.000310306	0.0311052	TRUE	TRUE
ENSG00000131095	GFAP	1.00758	1.1046e-05	0.00364519	TRUE	TRUE
ENSG00000133574	GIMAP4	-1.05144	5.88727e-05	0.011349	TRUE	TRUE
ENSG00000145451	GLRA3	-0.625254	0.000478214	0.0410169	FALSE	FALSE
ENSG00000112414	GPR126	-1.12273	4.73377e-05	0.00969726	TRUE	FALSE
ENSG00000169508	GPR183	-1.9483	0.000432499	0.0387734	TRUE	TRUE
ENSG00000171659	GPR34	-1.82366	1.29755e-08	1.94333e-05	TRUE	TRUE
ENSG00000171189	GRIK1	-0.771251	9.79304e-05	0.0152536	TRUE	TRUE
ENSG00000198785	GRIN3A	-0.731221	0.000574399	0.0469897	TRUE	TRUE
ENSG00000145681	HAPLN1	-1.12392	0.000148203	0.0189836	TRUE	TRUE
ENSG00000099822	HCN2	0.708432	0.000140598	0.0186221	TRUE	FALSE
ENSG00000121764	HCRTR1	-1.83559	0.000161843	0.0199435	FALSE	FALSE
ENSG00000179832	HEATR7A	0.763401	0.000486235	0.0415219	FALSE	FALSE
ENSG00000242574	HLA-DMB	-1.65904	0.000110826	0.0164869	FALSE	FALSE
ENSG00000204287	HLA-DRA	-1.03064	0.000221571	0.0253131	TRUE	TRUE
ENSG00000214753	HNRNPUL2	0.709458	0.000445397	0.039035	TRUE	TRUE
ENSG00000163106	HPGDS	-2.09672	0.000304226	0.0311052	FALSE	FALSE
ENSG00000122254	HS3ST2	1.49449	0.000447089	0.039035	TRUE	FALSE
ENSG00000172201	ID4	0.85359	4.61637e-05	0.00960838	FALSE	FALSE
ENSG00000103742	IGDCC4	1.43069	4.14822e-07	0.000310638	TRUE	TRUE
ENSG00000017427	IGF1	-0.81578	0.000393254	0.0362875	TRUE	FALSE
ENSG00000140749	IGSF6	-1.60769	0.000220925	0.0253131	TRUE	TRUE
ENSG00000150782	IL18	-2.65564	2.43817e-06	0.00107889	TRUE	FALSE
ENSG00000168918	INPP5D	-0.806953	0.000174388	0.0209589	TRUE	TRUE
ENSG00000214216	IQCJ	-0.91249	0.000227794	0.0257754	FALSE	FALSE
ENSG00000140968	IRF8	-1.47447	6.01693e-06	0.00215215	TRUE	TRUE
ENSG00000169896	ITGAM	-1.0979	0.00027975	0.0292835	TRUE	TRUE
ENSG00000132470	ITGB4	1.2944	3.15817e-08	3.8431e-05	TRUE	TRUE
ENSG00000123243	ITIH5	-0.914772	1.4244e-05	0.00420198	TRUE	FALSE
ENSG00000137825	ITPKA	-0.868002	0.000282905	0.0294554	TRUE	TRUE
ENSG00000143772	ITPKB	0.911264	2.70695e-05	0.00675697	TRUE	TRUE
ENSG00000011201	KAL1	0.745397	8.24087e-05	0.0140745	TRUE	TRUE
ENSG00000132854	KANK4	1.76917	9.04413e-07	0.000533604	TRUE	TRUE
ENSG00000170049	KCNAB3	1.04593	0.000116681	0.0168906	TRUE	TRUE
ENSG00000129159	KCNC1	0.823558	1.55029e-05	0.00450511	FALSE	FALSE
ENSG00000164794	KCNV1	-0.738663	3.93951e-05	0.00861823	TRUE	TRUE
ENSG00000178695	KCTD12	-0.5746	0.000388878	0.0360545	TRUE	TRUE
ENSG00000165757	KIAA1462	-0.537088	0.00055947	0.0461563	FALSE	FALSE
ENSG00000174996	KLC2	0.699918	0.000246923	0.0271615	TRUE	TRUE
ENSG00000197705	KLHL14	-1.7944	0.000157283	0.019505	TRUE	TRUE
ENSG00000162511	LAPTM5	-1.37614	2.3638e-08	3.28737e-05	TRUE	TRUE
ENSG00000145685	LHFPL2	-0.866283	1.1394e-05	0.00369735	TRUE	TRUE
ENSG00000223414	LINC00473	-1.10618	5.28917e-06	0.00197682	FALSE	FALSE
ENSG00000186369	LINC00643	-1.14073	2.98737e-07	0.000232657	FALSE	FALSE
ENSG00000139679	LPAR6	-1.30321	1.4025e-07	0.000151704	TRUE	TRUE
ENSG00000112799	LY86	-2.34655	1.87182e-05	0.00513299	TRUE	TRUE
ENSG00000133800	LYVE1	-1.43303	8.634e-05	0.0143615	TRUE	TRUE
ENSG00000181541	MAB21L2	4.41992	1.30517e-11	6.35293e-08	FALSE	FALSE
ENSG00000266037	Metazoa_SRP	-0.675609	5.51364e-05	0.0109541	FALSE	FALSE
ENSG00000264462	MIR3648	1.48264	1.077e-06	0.000570415	FALSE	FALSE
ENSG00000264063	MIR3687	1.46003	6.19004e-06	0.00215215	FALSE	FALSE
ENSG00000108960	MMD	-0.77665	1.69557e-06	0.00084648	TRUE	TRUE
ENSG00000197629	MPEG1	-1.96555	2.14865e-09	5.22928e-06	FALSE	FALSE
ENSG00000166927	MS4A7	-1.93767	5.30614e-06	0.00197682	TRUE	TRUE
ENSG00000251449	MTND1P19	2.30473	4.46081e-05	0.00944043	FALSE	FALSE
ENSG00000157502	MUM1L1	-1.35708	9.66318e-08	0.000110672	TRUE	TRUE
ENSG00000196091	MYBPC1	-0.898945	0.000329649	0.0316171	TRUE	FALSE
ENSG00000099331	MYO9B	0.696129	3.5033e-05	0.00810241	TRUE	FALSE
ENSG00000166833	NAV2	0.591988	0.000506831	0.0426176	TRUE	TRUE
ENSG00000232637	NBPF12	1.15871	0.000421335	0.0383336	FALSE	FALSE
ENSG00000123338	NCKAP1L	-1.10716	0.000131431	0.0178542	TRUE	TRUE
ENSG00000171208	NETO2	-0.83879	4.16622e-06	0.00165543	TRUE	TRUE
ENSG00000141905	NFIC	0.641585	0.000132698	0.0178542	TRUE	FALSE
ENSG00000136999	NOV	-0.743662	0.000596883	0.0484222	TRUE	TRUE
ENSG00000183426	NPIP	0.99774	3.26831e-06	0.00141409	TRUE	FALSE
ENSG00000169246	NPIPL3	0.923063	6.14179e-06	0.00215215	FALSE	FALSE
ENSG00000126368	NR1D1	1.44708	6.87815e-13	6.69588e-09	TRUE	FALSE
ENSG00000119508	NR4A3	-0.95204	9.16553e-06	0.00313075	TRUE	FALSE
ENSG00000169752	NRG4	1.17298	7.39209e-05	0.0129661	TRUE	FALSE
ENSG00000118733	OLFM3	-0.62287	0.000238168	0.0263473	TRUE	TRUE
ENSG00000116774	OLFML3	-1.26664	9.59408e-06	0.00322063	TRUE	TRUE
ENSG00000196071	OR2L13	-1.38808	0.000222318	0.0253131	TRUE	TRUE
ENSG00000196936	OR2L8	-2.02372	8.43208e-05	0.0141552	FALSE	FALSE
ENSG00000165899	OTOGL	-1.08453	2.37822e-06	0.00107684	FALSE	FALSE
ENSG00000169313	P2RY12	-1.77283	9.43323e-09	1.53054e-05	TRUE	TRUE
ENSG00000181631	P2RY13	-1.89217	3.88911e-09	7.57211e-06	FALSE	FALSE
ENSG00000099260	PALMD	-1.19267	5.40732e-07	0.000350935	TRUE	FALSE
ENSG00000197991	PCDH20	-0.74269	0.00025706	0.0274668	TRUE	TRUE
ENSG00000160299	PCNT	0.74363	3.30324e-05	0.00784318	TRUE	TRUE
ENSG00000248485	PCP4L1	-0.634654	0.00044551	0.039035	FALSE	FALSE
ENSG00000065989	PDE4A	0.639596	0.000434134	0.0387734	TRUE	TRUE
ENSG00000171408	PDE7B	-0.71711	3.77145e-05	0.00834433	TRUE	FALSE
ENSG00000134853	PDGFRA	-1.02132	2.31415e-07	0.000199828	TRUE	TRUE
ENSG00000215513	PI4KAP1	1.54701	9.53097e-05	0.0150868	FALSE	FALSE
ENSG00000107593	PKD2L1	-1.50235	0.000460248	0.0398268	TRUE	TRUE
ENSG00000166428	PLD4	-1.42838	3.4026e-05	0.00798177	TRUE	FALSE
ENSG00000115956	PLEK	-1.46789	0.000142328	0.0186752	TRUE	TRUE
ENSG00000175985	PLEKHD1	1.79844	1.26632e-05	0.00391352	FALSE	FALSE
ENSG00000109819	PPARGC1A	0.676159	1.24455e-05	0.0039083	TRUE	TRUE
ENSG00000131771	PPP1R1B	0.624025	0.000153025	0.0192219	TRUE	TRUE
ENSG00000119698	PPP4R4	-0.616565	0.000622526	0.0496745	TRUE	TRUE
ENSG00000169403	PTAFR	-1.81006	2.41375e-07	0.000199828	TRUE	TRUE
ENSG00000050628	PTGER3	-1.82313	2.01013e-11	7.82745e-08	TRUE	FALSE
ENSG00000152104	PTPN14	0.745104	0.000135442	0.018062	FALSE	FALSE
ENSG00000127329	PTPRB	-0.646835	0.000321408	0.0311497	TRUE	TRUE
ENSG00000081237	PTPRC	-1.17229	2.03183e-06	0.000945887	FALSE	FALSE
ENSG00000196090	PTPRT	0.646121	0.000111127	0.0164869	TRUE	TRUE
ENSG00000091428	RAPGEF4	-0.770742	0.000154246	0.019251	TRUE	TRUE
ENSG00000136653	RASSF5	-0.815582	0.000107402	0.0163369	TRUE	FALSE
ENSG00000165731	RET	1.19905	5.38118e-06	0.00197682	TRUE	TRUE
ENSG00000111783	RFX4	0.940892	0.00025389	0.0274668	TRUE	FALSE
ENSG00000182175	RGMA	0.747276	8.43348e-05	0.0141552	TRUE	FALSE
ENSG00000090104	RGS1	1.46638	0.000328854	0.0316171	TRUE	FALSE
ENSG00000148908	RGS10	-1.56893	0.000220378	0.0253131	TRUE	TRUE
ENSG00000141314	RHBDL3	1.07037	1.59013e-07	0.000154799	TRUE	TRUE
ENSG00000169413	RNASE6	-1.65317	0.000306597	0.0311052	TRUE	TRUE
ENSG00000154133	ROBO4	-1.10002	0.000439545	0.039035	TRUE	FALSE
ENSG00000047936	ROS1	1.33809	0.000201628	0.0237921	FALSE	FALSE
ENSG00000250974	RP11-122F24.1	-2.63072	0.000430785	0.0387734	FALSE	FALSE
ENSG00000266489	RP11-178F10.3	-3.03339	5.79835e-07	0.000364174	FALSE	FALSE
ENSG00000254918	RP11-259P6.1	1.42675	0.000186961	0.0223321	FALSE	FALSE
ENSG00000215241	RP11-266K4.9	0.962248	0.00012855	0.0177789	FALSE	FALSE
ENSG00000259834	RP11-284N8.3	-0.827084	0.000316324	0.0311052	FALSE	FALSE
ENSG00000261185	RP11-317P15.5	-1.28936	0.000355574	0.0336069	FALSE	FALSE
ENSG00000253839	RP11-431D12.1	2.28741	3.62798e-05	0.00821358	FALSE	FALSE
ENSG00000227076	RP11-4C20.4	2.10517	0.00025715	0.0274668	FALSE	FALSE
ENSG00000249614	RP11-703G6.1	0.592205	0.000602852	0.0485211	FALSE	FALSE
ENSG00000184139	RP11-745L13.1	-2.23978	0.000409855	0.0376131	FALSE	FALSE
ENSG00000266844	RP11-862L9.3	1.45893	0.000321576	0.0311497	FALSE	FALSE
ENSG00000253103	RP11-946L20.4	0.851798	4.29314e-05	0.0092875	FALSE	FALSE
ENSG00000233123	RP5-1059M17.1	-1.19947	7.28618e-05	0.0128965	FALSE	FALSE
ENSG00000233927	RPS28	-1.07013	0.000125346	0.0177789	FALSE	FALSE
ENSG00000130254	SAFB2	0.654706	0.000583397	0.0475261	TRUE	FALSE
ENSG00000124145	SDC4	1.18413	0.000131956	0.0178542	TRUE	FALSE
ENSG00000256391	SDIM1	-0.999892	0.000266251	0.0280211	FALSE	FALSE
ENSG00000110876	SELPLG	-1.73718	4.67207e-07	0.00033042	TRUE	TRUE
ENSG00000075213	SEMA3A	1.21517	0.000111775	0.0164869	TRUE	TRUE
ENSG00000072858	SIDT1	-0.698652	0.000147747	0.0189836	TRUE	TRUE
ENSG00000140090	SLC24A4	0.63504	0.000371626	0.0347864	TRUE	TRUE
ENSG00000138449	SLC40A1	-1.15733	9.2378e-05	0.0148594	TRUE	TRUE
ENSG00000137491	SLCO2B1	-0.923677	1.06026e-06	0.000570415	TRUE	TRUE
ENSG00000212443	SNORA53	-0.828679	0.00031209	0.0311052	FALSE	FALSE
ENSG00000200959	SNORA74A	-1.21637	4.40636e-05	0.00942767	FALSE	FALSE
ENSG00000198944	SOWAHA	-0.671754	8.23041e-05	0.0140745	TRUE	TRUE
ENSG00000113140	SPARC	-0.59001	8.70394e-05	0.0143615	TRUE	TRUE
ENSG00000157216	SSBP3	0.746708	0.000214662	0.0250267	TRUE	TRUE
ENSG00000141750	STAC2	1.41425	2.46321e-07	0.000199828	TRUE	TRUE
ENSG00000164211	STARD4	-0.722788	6.59774e-05	0.0120492	FALSE	FALSE
ENSG00000165025	SYK	-1.31001	1.4095e-05	0.00420198	TRUE	TRUE
ENSG00000143858	SYT2	1.93992	2.49615e-09	5.4e-06	FALSE	FALSE
ENSG00000166863	TAC3	-1.23954	2.74196e-05	0.00675771	TRUE	TRUE
ENSG00000148737	TCF7L2	0.692859	0.000259948	0.0275064	TRUE	FALSE
ENSG00000163513	TGFBR2	-0.951314	3.6932e-05	0.00826513	TRUE	TRUE
ENSG00000174125	TLR1	-1.22342	0.000311818	0.0311052	FALSE	FALSE
ENSG00000174123	TLR10	-1.31426	0.000315066	0.0311052	TRUE	TRUE
ENSG00000174130	TLR6	-1.18281	6.24873e-05	0.0118119	TRUE	TRUE
ENSG00000196664	TLR7	-1.35262	0.00021136	0.0247902	TRUE	TRUE
ENSG00000136404	TM6SF1	-1.00164	8.18821e-05	0.0140745	TRUE	TRUE
ENSG00000183160	TMEM119	-1.66981	5.2014e-07	0.000349211	TRUE	TRUE
ENSG00000164484	TMEM200A	-1.07353	9.64765e-05	0.0151484	TRUE	TRUE
ENSG00000034510	TMSB10	-0.606278	0.000101786	0.0156045	TRUE	TRUE
ENSG00000041982	TNC	1.35565	3.56051e-06	0.00147496	TRUE	TRUE
ENSG00000079308	TNS1	0.628456	0.00023456	0.0260964	TRUE	TRUE
ENSG00000186854	TRABD2A	-1.00271	0.000128397	0.0177789	FALSE	FALSE
ENSG00000095970	TREM2	-1.38567	0.000514816	0.0429014	TRUE	FALSE
ENSG00000011105	TSPAN9	0.941774	2.36325e-05	0.00611722	TRUE	TRUE
ENSG00000168234	TTC39C	0.686744	0.00051561	0.0429014	TRUE	FALSE
ENSG00000011600	TYROBP	-1.68969	1.85735e-06	0.000904067	TRUE	TRUE
ENSG00000139190	VAMP1	0.911022	0.000128753	0.0177789	TRUE	TRUE
ENSG00000134215	VAV3	1.32596	1.91967e-10	6.22931e-07	TRUE	TRUE
ENSG00000110799	VWF	-0.74025	0.000411484	0.0376131	TRUE	TRUE
ENSG00000105663	WBP7	0.829495	0.000113002	0.0165425	TRUE	TRUE
ENSG00000128815	WDFY4	-0.945506	0.000360146	0.0338746	TRUE	FALSE
ENSG00000184828	ZBTB7C	0.855858	0.000229026	0.0257754	TRUE	TRUE
ENSG00000184307	ZDHHC23	-0.704745	0.000117115	0.0168906	TRUE	TRUE
