# Supplementary material for: Transcriptome analysis of human brain tissue identifies reduced expression of complement complex C1Q Genes in Rett syndrome
Source: BMC Genomics. 2016 Jun 6;17:427. doi: 10.1186/s12864-016-2746-7 (PMC4895974; doi:10.1186/s12864-016-2746-7)
Supplement: Additional file 5: Table S3. — Brain tissue and RNA samples. (XLS 10 kb) [file 12864_2016_2746_MOESM5_ESM.xls]

## Sheet: ST1- Brain and RNA samples
Additional file 5 Table S3: Brain tissue and RNA samples
a. Brain tissue
Brain ID	Brain bank number	Sex	Ethnicity	Age Group (years)	PMI (h)	Storage period	Cause of death	PFC region	TC region	MECP2 mutation
R1	R1815	female	caucasian	15-25	5	10y 169d	Complications of disorder	PFC generic	BA 41/42	c.378-2 A>G, splice site, g(hg19) ChrX:153296903 A>G
R2	R4516	female	caucasian	15-25	9	9y 46d	Natural	BA 9	BA 41/42	c.763 C>T, p.255 R>X, g. (hg19) ChrX: 153296516 C>T
R3	R4852	female	caucasian	15-25	13	7y 43d	Seizures	BA 9	BA 41/42	c.451 G>T, p.151D>Y, g.(hg19) ChrX: 153296828 G>T
R4	R4882	female	caucasian	15-25	18	7y 182d	Complications of disorder	BA 9	BA 41/42	c.763 C>T, p.255 R>X, g. (hg19) ChrX: 153296516 C>T
C1	C55	female	caucasian	15-25	17	21y 22d	Accident; multiple injuries	BA 9	BA 22
C2	C1078	female	caucasian	15-25	12	14y 243d	Accident; multiple injuries	BA 9	BA 41/42
C3	C1541	female	caucasian	15-25	19	11y 39d	Accident; head injuries	BA 9	BA 41/42
C4	C1571	female	caucasian	15-25	8	10y 345d	Accident; multiple injuries	BA 9	BA22
b. RNA samples
Sample	RNA (ng/µl)	dsDNA (ng/µl)	RIN
C55-F	88.5	3.1	7
C1078-F	177.5	9.8	6.7
C1078-T	52.5	2.5	6.9
C1541-T	58.5	3.1	7.2
C1571-F	59.5	5	6
C1571-T	52.5	1.6	6.6
R1815-F	73.2	3.3	7.7
R1815-T	101	5.5	5
R4516-F	150	5.6	7.1
R4516-T	86.5	4.4	6.3
R4852-F	85	5.4	5.9
R4852-T	109.5	1.4	7.3
Note: the age has been replaced with an "Age Group" for participant privacy.
