# Supplementary material for: Transcriptome analysis of human brain tissue identifies reduced expression of complement complex C1Q Genes in Rett syndrome
Source: BMC Genomics. 2016 Jun 6;17:427. doi: 10.1186/s12864-016-2746-7 (PMC4895974; doi:10.1186/s12864-016-2746-7)
Supplement: Additional file 6: Table S4. — RNA-seq data overview. (XLS 7 kb) [file 12864_2016_2746_MOESM6_ESM.xls]

## Sheet: ST2-RNA-Seq
Additional file 6: Table S4: RNA-seq data overview
a.
Sample	C1078	C1541	C1571	R1815	R4516	R4852
Total number of reads	66340666	59518592	65380447	64808070	60290758	59165626
Total number of mapped reads	50857022	56617645	48416188	60030321	46444018	47277022
Mapping Rate	0.766604	0.95126	0.74053	0.926278	0.770334	0.799062
Total number of mapped pairs	23363449	26604123	22334683	28246630	21412553	21967175
b
Sample	C1078	C1541	C1571	R1815	R4516	R4852
Intragenic Rate	0.866	0.929	0.794	0.916	0.856	0.885
Exonic Rate	0.397	0.417	0.371	0.455	0.325	0.394
Intronic Rate	0.469	0.512	0.423	0.46	0.531	0.491
Intergenic Rate	0.134	0.071	0.206	0.084	0.144	0.115
