# Supplementary material for: Transcriptome analysis of human brain tissue identifies reduced expression of complement complex C1Q Genes in Rett syndrome
Source: BMC Genomics. 2016 Jun 6;17:427. doi: 10.1186/s12864-016-2746-7 (PMC4895974; doi:10.1186/s12864-016-2746-7)
Supplement: Additional file 7: Table S5. — Differential Expression Results, RNA-seq. (XLS 2488 kb) [file 12864_2016_2746_MOESM7_ESM.xls]

## Sheet: ST5-RNA-seq results
Additional file 7: Table S5: Differential Expression Results, RNA-seq
GeneName	GeneID	logFC	PValue	FDR
CDR1	ENSG00000184258	2.19847	5.06916e-15	9.86965e-11
NR1D1	ENSG00000126368	1.44708	6.87815e-13	6.69588e-09
CX3CR1	ENSG00000168329	-1.77691	1.96478e-12	1.27515e-08
MAB21L2	ENSG00000181541	4.41992	1.30517e-11	6.35293e-08
PTGER3	ENSG00000050628	-1.82313	2.01013e-11	7.82745e-08
VAV3	ENSG00000134215	1.32596	1.91967e-10	6.22931e-07
CYBB	ENSG00000165168	-1.42353	5.21965e-10	1.45181e-06
MPEG1	ENSG00000197629	-1.96555	2.14865e-09	5.22928e-06
SYT2	ENSG00000143858	1.93992	2.49615e-09	5.4e-06
P2RY13	ENSG00000181631	-1.89217	3.88911e-09	7.57211e-06
CSF1R	ENSG00000182578	-1.07506	9.20114e-09	1.53054e-05
P2RY12	ENSG00000169313	-1.77283	9.43323e-09	1.53054e-05
GPR34	ENSG00000171659	-1.82366	1.29755e-08	1.94333e-05
LAPTM5	ENSG00000162511	-1.37614	2.3638e-08	3.28737e-05
C3	ENSG00000125730	-1.18478	2.77061e-08	3.59625e-05
ITGB4	ENSG00000132470	1.2944	3.15817e-08	3.8431e-05
MUM1L1	ENSG00000157502	-1.35708	9.66318e-08	0.000110672
LPAR6	ENSG00000139679	-1.30321	1.4025e-07	0.000151704
A2M	ENSG00000175899	-1.15298	1.55518e-07	0.000154799
RHBDL3	ENSG00000141314	1.07037	1.59013e-07	0.000154799
EXPH5	ENSG00000110723	-1.0695	2.10762e-07	0.000195407
PDGFRA	ENSG00000134853	-1.02132	2.31415e-07	0.000199828
PTAFR	ENSG00000169403	-1.81006	2.41375e-07	0.000199828
STAC2	ENSG00000141750	1.41425	2.46321e-07	0.000199828
LINC00643	ENSG00000186369	-1.14073	2.98737e-07	0.000232657
IGDCC4	ENSG00000103742	1.43069	4.14822e-07	0.000310638
SELPLG	ENSG00000110876	-1.73718	4.67207e-07	0.00033042
ADAM28	ENSG00000042980	-1.23703	4.7518e-07	0.00033042
TMEM119	ENSG00000183160	-1.66981	5.2014e-07	0.000349211
PALMD	ENSG00000099260	-1.19267	5.40732e-07	0.000350935
RP11-178F10.3	ENSG00000266489	-3.03339	5.79835e-07	0.000364174
CD86	ENSG00000114013	-1.93617	7.30507e-07	0.000444468
KANK4	ENSG00000132854	1.76917	9.04413e-07	0.000533604
AQP1	ENSG00000240583	1.3454	9.52666e-07	0.000545541
SLCO2B1	ENSG00000137491	-0.923677	1.06026e-06	0.000570415
MIR3648	ENSG00000264462	1.48264	1.077e-06	0.000570415
ABCC12	ENSG00000140798	-1.58403	1.08399e-06	0.000570415
ETV5	ENSG00000244405	-0.843959	1.54019e-06	0.000789144
MMD	ENSG00000108960	-0.77665	1.69557e-06	0.00084648
TYROBP	ENSG00000011600	-1.68969	1.85735e-06	0.000904067
PTPRC	ENSG00000081237	-1.17229	2.03183e-06	0.000945887
FGL2	ENSG00000127951	-1.32864	2.04043e-06	0.000945887
OTOGL	ENSG00000165899	-1.08453	2.37822e-06	0.00107684
IL18	ENSG00000150782	-2.65564	2.43817e-06	0.00107889
NPIP	ENSG00000183426	0.99774	3.26831e-06	0.00141409
ESRRG	ENSG00000196482	0.960448	3.54076e-06	0.00147496
TNC	ENSG00000041982	1.35565	3.56051e-06	0.00147496
C1QA	ENSG00000173372	-1.77585	3.8593e-06	0.00156543
NETO2	ENSG00000171208	-0.83879	4.16622e-06	0.00165543
COL24A1	ENSG00000171502	-1.23899	4.79024e-06	0.00186532
LINC00473	ENSG00000223414	-1.10618	5.28917e-06	0.00197682
MS4A7	ENSG00000166927	-1.93767	5.30614e-06	0.00197682
RET	ENSG00000165731	1.19905	5.38118e-06	0.00197682
IRF8	ENSG00000140968	-1.47447	6.01693e-06	0.00215215
NPIPL3	ENSG00000169246	0.923063	6.14179e-06	0.00215215
MIR3687	ENSG00000264063	1.46003	6.19004e-06	0.00215215
NR4A3	ENSG00000119508	-0.95204	9.16553e-06	0.00313075
OLFML3	ENSG00000116774	-1.26664	9.59408e-06	0.00322063
GFAP	ENSG00000131095	1.00758	1.1046e-05	0.00364519
LHFPL2	ENSG00000145685	-0.866283	1.1394e-05	0.00369735
AHCYL1	ENSG00000168710	0.741176	1.24173e-05	0.0039083
PPARGC1A	ENSG00000109819	0.676159	1.24455e-05	0.0039083
PLEKHD1	ENSG00000175985	1.79844	1.26632e-05	0.00391352
CD83	ENSG00000112149	1.1214	1.36816e-05	0.00416221
SYK	ENSG00000165025	-1.31001	1.4095e-05	0.00420198
ITIH5	ENSG00000123243	-0.914772	1.4244e-05	0.00420198
KCNC1	ENSG00000129159	0.823558	1.55029e-05	0.00450511
ANK1	ENSG00000029534	0.831366	1.60487e-05	0.00459512
BX571672.4	ENSG00000237291	2.11647	1.6695e-05	0.00471089
CD84	ENSG00000066294	-1.6572	1.71863e-05	0.00478025
LY86	ENSG00000112799	-2.34655	1.87182e-05	0.00513299
CR381653.1	ENSG00000236557	2.08701	2.21873e-05	0.00591807
ACVRL1	ENSG00000139567	-1.36335	2.2189e-05	0.00591807
AC064875.2	ENSG00000225649	-1.56736	2.29501e-05	0.00603835
TSPAN9	ENSG00000011105	0.941774	2.36325e-05	0.00611722
BX571672.1	ENSG00000230850	1.9321	2.38782e-05	0.00611722
CALB1	ENSG00000104327	-1.2308	2.50334e-05	0.00632988
ITPKB	ENSG00000143772	0.911264	2.70695e-05	0.00675697
TAC3	ENSG00000166863	-1.23954	2.74196e-05	0.00675771
FOLR2	ENSG00000165457	-1.9377	2.84895e-05	0.00693364
ALDH1A3	ENSG00000184254	1.08449	2.92933e-05	0.00704123
PCNT	ENSG00000160299	0.74363	3.30324e-05	0.00784318
PLD4	ENSG00000166428	-1.42838	3.4026e-05	0.00798177
MYO9B	ENSG00000099331	0.696129	3.5033e-05	0.00810241
ANO3	ENSG00000134343	-0.817848	3.53726e-05	0.00810241
RP11-431D12.1	ENSG00000253839	2.28741	3.62798e-05	0.00821358
TGFBR2	ENSG00000163513	-0.951314	3.6932e-05	0.00826513
PDE7B	ENSG00000171408	-0.71711	3.77145e-05	0.00834433
KCNV1	ENSG00000164794	-0.738663	3.93951e-05	0.00861823
RP11-946L20.4	ENSG00000253103	0.851798	4.29314e-05	0.0092875
SNORA74A	ENSG00000200959	-1.21637	4.40636e-05	0.00942767
MTND1P19	ENSG00000251449	2.30473	4.46081e-05	0.00944043
ID4	ENSG00000172201	0.85359	4.61637e-05	0.00960838
APOC1	ENSG00000130208	-2.01236	4.63887e-05	0.00960838
GPR126	ENSG00000112414	-1.12273	4.73377e-05	0.00969726
C1orf95	ENSG00000203685	-0.717614	4.78139e-05	0.00969726
AMIGO2	ENSG00000139211	-1.37093	4.86859e-05	0.00977231
Metazoa_SRP	ENSG00000266037	-0.675609	5.51364e-05	0.0109541
EPB41	ENSG00000159023	0.877225	5.58388e-05	0.0109816
CDHR3	ENSG00000128536	0.943232	5.74459e-05	0.0111847
GIMAP4	ENSG00000133574	-1.05144	5.88727e-05	0.011349
CTA-221G9.10	ENSG00000236650	-0.999187	5.97366e-05	0.0114027
TLR6	ENSG00000174130	-1.18281	6.24873e-05	0.0118119
AQP9	ENSG00000103569	-1.84331	6.39943e-05	0.0119805
CBLN4	ENSG00000054803	-0.949686	6.55925e-05	0.0120492
STARD4	ENSG00000164211	-0.722788	6.59774e-05	0.0120492
61E3.4	ENSG00000185864	0.708373	6.62182e-05	0.0120492
ATN1	ENSG00000111676	0.687989	6.84825e-05	0.0123459
ALPL	ENSG00000162551	-1.25125	6.99435e-05	0.0124936
RP5-1059M17.1	ENSG00000233123	-1.19947	7.28618e-05	0.0128965
NRG4	ENSG00000169752	1.17298	7.39209e-05	0.0129661
TM6SF1	ENSG00000136404	-1.00164	8.18821e-05	0.0140745
SOWAHA	ENSG00000198944	-0.671754	8.23041e-05	0.0140745
KAL1	ENSG00000011201	0.745397	8.24087e-05	0.0140745
OR2L8	ENSG00000196936	-2.02372	8.43208e-05	0.0141552
RGMA	ENSG00000182175	0.747276	8.43348e-05	0.0141552
LYVE1	ENSG00000133800	-1.43303	8.634e-05	0.0143615
SPARC	ENSG00000113140	-0.59001	8.70394e-05	0.0143615
AIF1	ENSG00000204472	-1.41437	8.8395e-05	0.0144626
C2orf80	ENSG00000188674	-0.859907	9.00589e-05	0.0146121
SLC40A1	ENSG00000138449	-1.15733	9.2378e-05	0.0148594
BRSK2	ENSG00000174672	0.69841	9.31097e-05	0.0148594
PI4KAP1	ENSG00000215513	1.54701	9.53097e-05	0.0150868
TMEM200A	ENSG00000164484	-1.07353	9.64765e-05	0.0151484
GRIK1	ENSG00000171189	-0.771251	9.79304e-05	0.0152536
FKBP5	ENSG00000096060	1.88514	0.000100264	0.0154932
TMSB10	ENSG00000034510	-0.606278	0.000101786	0.0156045
RASSF5	ENSG00000136653	-0.815582	0.000107402	0.0163369
ARHGDIB	ENSG00000111348	-1.0067	0.000109103	0.016467
HLA-DMB	ENSG00000242574	-1.65904	0.000110826	0.0164869
PTPRT	ENSG00000196090	0.646121	0.000111127	0.0164869
SEMA3A	ENSG00000075213	1.21517	0.000111775	0.0164869
WBP7	ENSG00000105663	0.829495	0.000113002	0.0165425
KCNAB3	ENSG00000170049	1.04593	0.000116681	0.0168906
ZDHHC23	ENSG00000184307	-0.704745	0.000117115	0.0168906
DOT1L	ENSG00000104885	0.852821	0.000120945	0.0173147
RPS28	ENSG00000233927	-1.07013	0.000125346	0.0177789
CTSS	ENSG00000163131	-1.40743	0.000126734	0.0177789
TRABD2A	ENSG00000186854	-1.00271	0.000128397	0.0177789
RP11-266K4.9	ENSG00000215241	0.962248	0.00012855	0.0177789
VAMP1	ENSG00000139190	0.911022	0.000128753	0.0177789
NCKAP1L	ENSG00000123338	-1.10716	0.000131431	0.0178542
SDC4	ENSG00000124145	1.18413	0.000131956	0.0178542
NFIC	ENSG00000141905	0.641585	0.000132698	0.0178542
CD53	ENSG00000143119	-1.31314	0.000132967	0.0178542
PTPN14	ENSG00000152104	0.745104	0.000135442	0.018062
HCN2	ENSG00000099822	0.708432	0.000140598	0.0186221
PLEK	ENSG00000115956	-1.46789	0.000142328	0.0186752
ADAMTS3	ENSG00000156140	-0.919664	0.000142918	0.0186752
B3GNT5	ENSG00000176597	-1.26636	0.000144258	0.0187247
SIDT1	ENSG00000072858	-0.698652	0.000147747	0.0189836
HAPLN1	ENSG00000145681	-1.12392	0.000148203	0.0189836
CDH8	ENSG00000150394	-0.678586	0.000149382	0.0190096
DOCK8	ENSG00000107099	-0.910625	0.000152692	0.0192219
PPP1R1B	ENSG00000131771	0.624025	0.000153025	0.0192219
RAPGEF4	ENSG00000091428	-0.770742	0.000154246	0.019251
KLHL14	ENSG00000197705	-1.7944	0.000157283	0.019505
HCRTR1	ENSG00000121764	-1.83559	0.000161843	0.0199435
CHGA	ENSG00000100604	0.797009	0.000163555	0.0200278
CPED1	ENSG00000106034	-1.31874	0.000169913	0.0206763
CAMK4	ENSG00000152495	-0.675395	0.000171368	0.0207238
INPP5D	ENSG00000168918	-0.806953	0.000174388	0.0209589
RP11-259P6.1	ENSG00000254918	1.42675	0.000186961	0.0223321
DLEU7	ENSG00000186047	-1.03042	0.000195758	0.0232403
ROS1	ENSG00000047936	1.33809	0.000201628	0.0237921
TLR7	ENSG00000196664	-1.35262	0.00021136	0.0247902
SSBP3	ENSG00000157216	0.746708	0.000214662	0.0250267
RGS10	ENSG00000148908	-1.56893	0.000220378	0.0253131
IGSF6	ENSG00000140749	-1.60769	0.000220925	0.0253131
HLA-DRA	ENSG00000204287	-1.03064	0.000221571	0.0253131
OR2L13	ENSG00000196071	-1.38808	0.000222318	0.0253131
IQCJ	ENSG00000214216	-0.91249	0.000227794	0.0257754
ZBTB7C	ENSG00000184828	0.855858	0.000229026	0.0257754
CCR1	ENSG00000163823	-1.4577	0.000234256	0.0260964
TNS1	ENSG00000079308	0.628456	0.00023456	0.0260964
OLFM3	ENSG00000118733	-0.62287	0.000238168	0.0263473
KLC2	ENSG00000174996	0.699918	0.000246923	0.0271615
AUTS2	ENSG00000158321	0.572203	0.000250418	0.0273913
RFX4	ENSG00000111783	0.940892	0.00025389	0.0274668
PCDH20	ENSG00000197991	-0.74269	0.00025706	0.0274668
RP11-4C20.4	ENSG00000227076	2.10517	0.00025715	0.0274668
ACTL6B	ENSG00000077080	0.731618	0.000257377	0.0274668
AEBP1	ENSG00000106624	1.10648	0.000258162	0.0274668
TCF7L2	ENSG00000148737	0.692859	0.000259948	0.0275064
SDIM1	ENSG00000256391	-0.999892	0.000266251	0.0280211
ITGAM	ENSG00000169896	-1.0979	0.00027975	0.0292835
ITPKA	ENSG00000137825	-0.868002	0.000282905	0.0294554
C1QC	ENSG00000159189	-1.355	0.000292258	0.0302673
HPGDS	ENSG00000163106	-2.09672	0.000304226	0.0311052
RNASE6	ENSG00000169413	-1.65317	0.000306597	0.0311052
CTIF	ENSG00000134030	0.582173	0.00030828	0.0311052
GAL3ST4	ENSG00000197093	-1.18582	0.000310306	0.0311052
TLR1	ENSG00000174125	-1.22342	0.000311818	0.0311052
SNORA53	ENSG00000212443	-0.828679	0.00031209	0.0311052
DCN	ENSG00000011465	-0.857231	0.000312842	0.0311052
TLR10	ENSG00000174123	-1.31426	0.000315066	0.0311052
FYB	ENSG00000082074	-1.14956	0.000315077	0.0311052
RP11-284N8.3	ENSG00000259834	-0.827084	0.000316324	0.0311052
ANGPTL4	ENSG00000167772	2.19091	0.000318618	0.0311497
PTPRB	ENSG00000127329	-0.646835	0.000321408	0.0311497
RP11-862L9.3	ENSG00000266844	1.45893	0.000321576	0.0311497
RGS1	ENSG00000090104	1.46638	0.000328854	0.0316171
MYBPC1	ENSG00000196091	-0.898945	0.000329649	0.0316171
FZR1	ENSG00000105325	0.722424	0.000332052	0.0316914
ECM1	ENSG00000143369	0.825877	0.000353266	0.0335517
RP11-317P15.5	ENSG00000261185	-1.28936	0.000355574	0.0336069
WDFY4	ENSG00000128815	-0.945506	0.000360146	0.0338746
SLC24A4	ENSG00000140090	0.63504	0.000371626	0.0347864
CUX1	ENSG00000257923	0.699165	0.000386438	0.0359998
KCTD12	ENSG00000178695	-0.5746	0.000388878	0.0360545
IGF1	ENSG00000017427	-0.81578	0.000393254	0.0362875
RP11-745L13.1	ENSG00000184139	-2.23978	0.000409855	0.0376131
VWF	ENSG00000110799	-0.74025	0.000411484	0.0376131
NBPF12	ENSG00000232637	1.15871	0.000421335	0.0383336
ATP8B4	ENSG00000104043	-0.82379	0.000429951	0.0387734
RP11-122F24.1	ENSG00000250974	-2.63072	0.000430785	0.0387734
GPR183	ENSG00000169508	-1.9483	0.000432499	0.0387734
PDE4A	ENSG00000065989	0.639596	0.000434134	0.0387734
ROBO4	ENSG00000154133	-1.10002	0.000439545	0.039035
DKK2	ENSG00000155011	-0.986649	0.000442038	0.039035
HNRNPUL2	ENSG00000214753	0.709458	0.000445397	0.039035
PCP4L1	ENSG00000248485	-0.634654	0.00044551	0.039035
HS3ST2	ENSG00000122254	1.49449	0.000447089	0.039035
AC140481.1	ENSG00000178162	-0.675682	0.0004503	0.0391399
PKD2L1	ENSG00000107593	-1.50235	0.000460248	0.0398268
BRD4	ENSG00000141867	0.586368	0.000464486	0.0400157
GLRA3	ENSG00000145451	-0.625254	0.000478214	0.0410169
HEATR7A	ENSG00000179832	0.763401	0.000486235	0.0415219
C1QB	ENSG00000173369	-1.33732	0.000504096	0.0426176
CRH	ENSG00000147571	-1.45351	0.000505857	0.0426176
NAV2	ENSG00000166833	0.591988	0.000506831	0.0426176
CCDC144A	ENSG00000170160	-0.590789	0.000507821	0.0426176
TREM2	ENSG00000095970	-1.38567	0.000514816	0.0429014
TTC39C	ENSG00000168234	0.686744	0.00051561	0.0429014
ABCG2	ENSG00000118777	-0.777656	0.000538365	0.0446041
KIAA1462	ENSG00000165757	-0.537088	0.00055947	0.0461563
FSTL4	ENSG00000053108	0.722897	0.000562859	0.0462399
GRIN3A	ENSG00000198785	-0.731221	0.000574399	0.0469897
SAFB2	ENSG00000130254	0.654706	0.000583397	0.0475261
NOV	ENSG00000136999	-0.743662	0.000596883	0.0484222
RP11-703G6.1	ENSG00000249614	0.592205	0.000602852	0.0485211
DZIP1L	ENSG00000158163	1.33075	0.000603087	0.0485211
BAG6	ENSG00000204463	0.673098	0.000610748	0.0489352
PPP4R4	ENSG00000119698	-0.616565	0.000622526	0.0496745
ATP1A3	ENSG00000105409	0.669986	0.000631302	0.0501692
ATP1B2	ENSG00000129244	0.707117	0.000648089	0.0511754
DDX11	ENSG00000013573	-1.1881	0.000649221	0.0511754
RP11-655M19.1	ENSG00000248183	-3.07867	0.000670652	0.0526516
RNA5SP213	ENSG00000212333	4.67072	0.000698545	0.0544861
RP1-223B1.1	ENSG00000228793	-2.06351	0.000702708	0.0544861
Y_RNA	ENSG00000206645	3.28288	0.000704804	0.0544861
ITGAX	ENSG00000140678	-1.0065	0.000705214	0.0544861
STX1A	ENSG00000106089	-0.608489	0.000715898	0.0550361
FLI1	ENSG00000151702	-0.887439	0.000718578	0.0550361
FREM3	ENSG00000183090	-1.45325	0.000720812	0.0550361
DSP	ENSG00000096696	-0.810448	0.000727915	0.0553614
LTBP3	ENSG00000168056	0.728209	0.00073793	0.0559047
BEND4	ENSG00000188848	-0.8612	0.000747529	0.0564123
SCN3B	ENSG00000166257	-0.586635	0.000761569	0.05725
UPP1	ENSG00000183696	0.748627	0.00078219	0.058574
VIP	ENSG00000146469	-0.772131	0.000806567	0.060168
AC004951.6	ENSG00000228434	1.10167	0.000829016	0.0616067
RAB27B	ENSG00000041353	-0.569742	0.000838224	0.0620541
TAL1	ENSG00000162367	-0.966088	0.000858619	0.0633231
NPY1R	ENSG00000164128	-0.740358	0.000867166	0.0634379
CD24P4	ENSG00000185275	-1.58878	0.000869908	0.0634379
TSHZ1	ENSG00000179981	0.572211	0.00086995	0.0634379
SPESP1	ENSG00000258484	-1.92487	0.000888073	0.0645178
PAQR6	ENSG00000160781	0.726224	0.000892216	0.0645619
SERPINI1	ENSG00000163536	-0.541617	0.000900187	0.0645619
SOX2	ENSG00000181449	0.609114	0.000901887	0.0645619
CD74	ENSG00000019582	-0.716793	0.000901944	0.0645619
RP11-128A17.1	ENSG00000259460	1.87704	0.000911578	0.0650125
COL4A4	ENSG00000081052	-1.05923	0.000915239	0.0650354
DYRK2	ENSG00000127334	-0.57993	0.00092505	0.0654935
ZNF238	ENSG00000179456	-0.535155	0.000930918	0.0656702
LINC00507	ENSG00000256193	-0.913321	0.000937075	0.0657646
APLNR	ENSG00000134817	1.46973	0.000939012	0.0657646
MLXIP	ENSG00000175727	0.72765	0.000961112	0.0670712
SIAH3	ENSG00000215475	-0.817275	0.000988482	0.0687348
TSPYL2	ENSG00000184205	0.531312	0.0010023	0.0694477
DUSP6	ENSG00000139318	-0.730109	0.00101318	0.0697677
ANKRD29	ENSG00000154065	0.651035	0.00101409	0.0697677
CD44	ENSG00000026508	2.0803	0.00102256	0.070103
TTC6	ENSG00000139865	-1.09353	0.00105946	0.0723781
ARHGAP20	ENSG00000137727	-0.542787	0.00107107	0.0726517
SLC26A4-AS1	ENSG00000233705	-0.608316	0.00107687	0.0726517
ABCA2	ENSG00000107331	0.663837	0.00107707	0.0726517
NEUROD6	ENSG00000164600	-0.691264	0.00107839	0.0726517
C19orf71	ENSG00000183397	1.90787	0.00109134	0.0732705
FLT1	ENSG00000102755	-0.678774	0.00111923	0.0745989
EGFR	ENSG00000146648	0.661448	0.00112173	0.0745989
CCDC92	ENSG00000119242	0.51139	0.00112262	0.0745989
NCOR2	ENSG00000196498	0.50458	0.00112743	0.0746635
MECOM	ENSG00000085276	-0.898742	0.00114209	0.075378
RP11-798G7.5	ENSG00000131484	2.24263	0.00115112	0.0756727
61E3.4	ENSG00000198064	0.689065	0.00115714	0.0756727
RP11-259O2.3	ENSG00000249731	0.582611	0.00115822	0.0756727
GIMAP2	ENSG00000106560	-1.55672	0.00117821	0.0764603
FAM102B	ENSG00000162636	-0.538198	0.00118135	0.0764603
MNT	ENSG00000070444	0.607314	0.00118205	0.0764603
AHDC1	ENSG00000126705	0.629637	0.00119996	0.0773616
RP11-493L12.4	ENSG00000258181	-3.17123	0.00120957	0.0777241
TAGAP	ENSG00000164691	-1.2787	0.00123347	0.0789908
PLOD2	ENSG00000152952	0.703341	0.0012374	0.0789908
ARL15	ENSG00000185305	-0.594507	0.00125172	0.079644
KIAA1239	ENSG00000174145	-0.622488	0.00125939	0.0798709
RNF150	ENSG00000170153	-0.559081	0.00127798	0.0807867
COL9A1	ENSG00000112280	-0.946108	0.00128736	0.081116
KCNA6	ENSG00000151079	-0.686465	0.00132978	0.0835191
TRIM38	ENSG00000112343	-1.16843	0.00133793	0.0837606
ZYX	ENSG00000159840	0.635215	0.00134393	0.0838666
GNA15	ENSG00000060558	-1.45149	0.00135342	0.0841369
ARHGAP10	ENSG00000071205	-0.611705	0.00135691	0.0841369
CA10	ENSG00000154975	-0.588408	0.00136273	0.0842298
AC140542.2	ENSG00000261325	-2.03853	0.00137294	0.0843511
C8orf46	ENSG00000169085	-0.481678	0.00137336	0.0843511
MAP3K6	ENSG00000142733	0.959591	0.00138969	0.0850857
TBL1X	ENSG00000101849	0.677526	0.00140586	0.0857156
ADCY7	ENSG00000121281	-0.70856	0.00141295	0.0857156
SPRED1	ENSG00000166068	-0.511659	0.00141318	0.0857156
RP11-1348G14.1	ENSG00000240634	2.72526	0.00141954	0.0858338
SH3RF2	ENSG00000156463	1.56877	0.00142865	0.0858667
CHERP	ENSG00000085872	0.680235	0.00143284	0.0858667
U6	ENSG00000207508	3.2117	0.00143332	0.0858667
XXbac-BPG154L12.4	ENSG00000225914	0.573044	0.0014518	0.0866044
COL12A1	ENSG00000111799	-0.624809	0.00145522	0.0866044
NAPRT1	ENSG00000147813	1.08585	0.00146148	0.0866044
CRHR2	ENSG00000106113	1.41351	0.00146342	0.0866044
PGM5	ENSG00000154330	-1.22737	0.00147058	0.0867641
CRTC2	ENSG00000160741	0.736813	0.00149435	0.0876184
IGSF9B	ENSG00000080854	1.13465	0.00149661	0.0876184
DAB2	ENSG00000153071	-0.914451	0.00149856	0.0876184
RP11-17M24.1	ENSG00000265356	1.20528	0.00152607	0.08896
CALN1	ENSG00000183166	0.482323	0.00153447	0.0891822
BAG3	ENSG00000151929	1.18195	0.00154946	0.0897388
MAFF	ENSG00000185022	1.67942	0.00155326	0.0897388
ILF3	ENSG00000129351	0.492141	0.00156803	0.0903238
AC015936.3	ENSG00000224911	2.00618	0.00157426	0.0904153
PRKG2	ENSG00000138669	-0.92599	0.00157926	0.0904359
PAQR5	ENSG00000137819	-1.08312	0.0015979	0.0912348
PRKCH	ENSG00000027075	-0.891454	0.00161643	0.0918577
NPAS4	ENSG00000174576	1.75357	0.00161857	0.0918577
COL1A2	ENSG00000164692	-0.94879	0.00162296	0.0918577
PIP5K1B	ENSG00000107242	-0.600724	0.00162942	0.0919557
ZFPM2	ENSG00000169946	0.5952	0.00164118	0.0923519
CACNG5	ENSG00000075429	1.18475	0.0016655	0.0934502
CACNG4	ENSG00000075461	-0.707285	0.00167479	0.0935037
AC012309.5	ENSG00000226686	1.06577	0.00167605	0.0935037
DACT1	ENSG00000165617	-0.748289	0.00171018	0.0949815
RORA	ENSG00000069667	0.478749	0.0017123	0.0949815
COL5A3	ENSG00000080573	-0.627091	0.00173201	0.0958017
VN1R84P	ENSG00000268117	-4.42614	0.0017553	0.0967952
MIR873	ENSG00000215939	-4.42609	0.00175991	0.0967952
PIK3AP1	ENSG00000155629	-1.05599	0.00178312	0.097317
TOX	ENSG00000198846	0.565233	0.00178874	0.097317
MFGE8	ENSG00000140545	-0.786459	0.00179054	0.097317
MAF	ENSG00000178573	-0.577419	0.00179257	0.097317
RP11-296A18.6	ENSG00000236434	1.91453	0.00179439	0.097317
RP11-262H14.5	ENSG00000229422	-1.14223	0.0018086	0.0978151
PARP14	ENSG00000173193	-0.571951	0.00182735	0.0983306
ANKRD11	ENSG00000167522	0.494132	0.00182823	0.0983306
ANKRD20A11P	ENSG00000215559	-2.51486	0.00183815	0.0985918
GLRA2	ENSG00000101958	-0.916025	0.0018691	0.0996335
SLC38A5	ENSG00000017483	-0.798431	0.00187089	0.0996335
KIF21B	ENSG00000116852	-0.550097	0.00187293	0.0996335
RNA28S5	ENSG00000226958	1.02197	0.00189977	0.100786
KDM6B	ENSG00000132510	0.849999	0.00192604	0.101758
SH3D21	ENSG00000214193	0.745858	0.00193174	0.101758
ATXN2	ENSG00000204842	0.492174	0.00193376	0.101758
PRMT8	ENSG00000111218	0.726671	0.00193984	0.101803
USP36	ENSG00000055483	0.540828	0.00196995	0.103105
FCGR3A	ENSG00000203747	-1.04845	0.00197817	0.103257
GIMAP6	ENSG00000133561	-1.01346	0.00200114	0.103905
FKSG61	ENSG00000268156	0.85726	0.00200125	0.103905
BMPR1B	ENSG00000138696	0.647754	0.00202069	0.104635
NEDD4	ENSG00000069869	0.523195	0.00204447	0.105087
PLCG2	ENSG00000197943	-1.08128	0.00204625	0.105087
RASD2	ENSG00000100302	0.766355	0.00204663	0.105087
SPSB1	ENSG00000171621	0.859128	0.00205606	0.105087
TGFBR1	ENSG00000106799	0.592091	0.00205639	0.105087
PDPR	ENSG00000090857	0.544359	0.00207204	0.105609
FAM102A	ENSG00000167106	0.573478	0.00208286	0.105883
KDR	ENSG00000128052	-0.801209	0.00208878	0.105908
MAML3	ENSG00000196782	0.880627	0.00209883	0.106141
RFTN1	ENSG00000131378	-0.641915	0.00212642	0.107258
snoU13	ENSG00000238544	-3.09715	0.00220075	0.11072
ASNSP5	ENSG00000229683	4.32265	0.0022325	0.111925
SPON1	ENSG00000152268	0.613017	0.00223621	0.111925
GPR116	ENSG00000069122	-0.626428	0.00226664	0.1129
LEF1	ENSG00000138795	-0.817987	0.00226728	0.1129
DNAH6	ENSG00000115423	-0.585226	0.00228972	0.113437
RP11-1143G9.2	ENSG00000257818	1.38813	0.00228972	0.113437
TRIB2	ENSG00000071575	-0.538118	0.0023084	0.113661
JARID2	ENSG00000008083	0.542561	0.00231349	0.113661
MMP2	ENSG00000087245	-1.10249	0.00231383	0.113661
PVRL3	ENSG00000177707	-0.55806	0.00231759	0.113661
CRIP2	ENSG00000182809	-0.5921	0.00235215	0.115066
AC137723.5	ENSG00000235296	1.50288	0.00239329	0.116621
PITPNA	ENSG00000174238	0.454058	0.00240389	0.116621
CRTC1	ENSG00000105662	0.564616	0.00240781	0.116621
MAMLD1	ENSG00000013619	0.615918	0.00241055	0.116621
U6	ENSG00000223287	-4.2741	0.00241389	0.116621
GIMAP1	ENSG00000213203	-1.17025	0.00242408	0.116824
ENG	ENSG00000106991	-0.962336	0.00246032	0.118278
PTPRR	ENSG00000153233	-0.501504	0.00247386	0.118636
TMEM201	ENSG00000188807	0.797498	0.00248782	0.118818
RP11-264F23.3	ENSG00000256164	1.82309	0.00248986	0.118818
CMIP	ENSG00000153815	0.481464	0.00252611	0.120253
SAMD4B	ENSG00000179134	0.503126	0.00257651	0.122353
GNRH2	ENSG00000125787	-2.40307	0.00260181	0.122972
RP11-274B21.2	ENSG00000243302	0.79758	0.00260218	0.122972
RP11-266O8.1	ENSG00000257060	1.04857	0.00267664	0.126056
EFEMP1	ENSG00000115380	0.916173	0.00268421	0.126056
TNPO2	ENSG00000105576	0.494838	0.0026903	0.126056
ZNF534	ENSG00000198633	1.21206	0.00269581	0.126056
PAX7	ENSG00000009709	-0.98034	0.0027006	0.126056
EPB41L1	ENSG00000088367	0.525722	0.00270628	0.126056
AC092415.1	ENSG00000235493	1.24537	0.00274609	0.126791
GIMAP8	ENSG00000171115	-0.953499	0.0027473	0.126791
LAMB1	ENSG00000091136	-0.625854	0.00274949	0.126791
ITFG1	ENSG00000129636	-0.464625	0.00275068	0.126791
RHOBTB3	ENSG00000164292	0.641179	0.00275463	0.126791
RP11-30J20.1	ENSG00000254101	1.27797	0.00277052	0.127191
STX1B	ENSG00000099365	0.561655	0.00277638	0.127191
RP11-430I15.4	ENSG00000232215	-1.26431	0.00281314	0.128258
RP11-472N13.3	ENSG00000237797	-3.0682	0.0028235	0.128258
TBC1D8B	ENSG00000133138	0.511505	0.00282672	0.128258
ZNF395	ENSG00000186918	0.694944	0.00282926	0.128258
XKR6	ENSG00000171044	0.661151	0.0028326	0.128258
CENPF	ENSG00000117724	-0.997526	0.00284255	0.128409
SDC2	ENSG00000169439	0.657601	0.00286172	0.128976
LPPR1	ENSG00000148123	-0.631379	0.00288808	0.129581
OR2AK2	ENSG00000187080	-1.72441	0.00288844	0.129581
FMN2	ENSG00000155816	0.507658	0.002919	0.130651
KREMEN1	ENSG00000183762	0.630518	0.00293199	0.13077
SMYD1	ENSG00000115593	1.05179	0.00293509	0.13077
MLL2	ENSG00000167548	0.512241	0.00294787	0.130961
ST5	ENSG00000166444	0.59356	0.00295286	0.130961
RP11-798G7.8	ENSG00000266918	1.31101	0.00296783	0.131326
HSPB1	ENSG00000106211	0.860284	0.00301861	0.133271
RFX8	ENSG00000196460	1.26395	0.00302814	0.133389
DISC1	ENSG00000162946	-0.622484	0.00305946	0.134464
RP11-416I2.1	ENSG00000260328	-0.62946	0.00314457	0.137894
ADORA3	ENSG00000121933	-0.901154	0.00315529	0.138053
SNORD9	ENSG00000199436	-4.26527	0.0031632	0.138088
RGS8	ENSG00000135824	-0.823703	0.00319647	0.139209
CDH13	ENSG00000140945	0.456301	0.00320317	0.139209
BX571672.7	ENSG00000229420	2.08697	0.0032564	0.140599
LCP1	ENSG00000136167	-0.853673	0.00326241	0.140599
U95743.1	ENSG00000262267	-1.65613	0.00326305	0.140599
FAM105A	ENSG00000145569	-0.731871	0.00326403	0.140599
MAB21L3	ENSG00000173212	0.671477	0.00329612	0.141668
TET3	ENSG00000187605	0.648943	0.00336309	0.143641
CKS2	ENSG00000123975	-1.47545	0.00336955	0.143641
DNAJB2	ENSG00000135924	0.504279	0.00337034	0.143641
FAM215B	ENSG00000232300	1.51312	0.00337668	0.143641
IQSEC3	ENSG00000120645	0.456947	0.00338155	0.143641
MICAL3	ENSG00000243156	0.505055	0.00338631	0.143641
WSB2	ENSG00000176871	-0.462733	0.00340233	0.144007
AC002365.1	ENSG00000234469	2.30031	0.00341371	0.144175
SYN3	ENSG00000185666	0.652766	0.00342203	0.144214
MSI2	ENSG00000153944	0.472999	0.00345426	0.145009
CLVS1	ENSG00000177182	-0.522563	0.00345578	0.145009
TMEM200C	ENSG00000206432	-0.770897	0.00348223	0.14565
PGM2L1	ENSG00000165434	-0.504026	0.00348602	0.14565
MYH14	ENSG00000105357	0.612935	0.00350462	0.145786
SH2B3	ENSG00000111252	-0.568678	0.00350961	0.145786
FN3K	ENSG00000167363	0.688204	0.00351182	0.145786
DNAH14	ENSG00000185842	-0.807327	0.00352113	0.145786
FAM189A2	ENSG00000135063	0.906485	0.00352673	0.145786
COL11A1	ENSG00000060718	-0.582133	0.00355888	0.146804
QRFPR	ENSG00000186867	-1.3018	0.00359503	0.14749
PPEF1	ENSG00000086717	-0.909414	0.003598	0.14749
ZNRF3	ENSG00000183579	0.660251	0.00359824	0.14749
DLG5	ENSG00000151208	0.487518	0.00363699	0.148765
KIAA1644	ENSG00000138944	-0.506222	0.00365593	0.149226
ZBTB7A	ENSG00000178951	0.564428	0.00371815	0.151136
JAKMIP3	ENSG00000188385	0.583165	0.00371824	0.151136
CRIPAK	ENSG00000179979	0.945477	0.00373835	0.151637
CSF3R	ENSG00000119535	-0.879053	0.00375442	0.151972
RP11-244K5.1	ENSG00000223701	1.997	0.00379998	0.153497
TSR2	ENSG00000158526	0.586457	0.00380864	0.153528
RNF144B	ENSG00000137393	-0.704055	0.00383544	0.154289
PKD1	ENSG00000008710	0.501704	0.00386456	0.15514
CTD-2349P21.5	ENSG00000263603	1.05136	0.00387907	0.155402
CCDC68	ENSG00000166510	-0.81511	0.00390086	0.155954
CASC3	ENSG00000108349	0.489646	0.0039147	0.155969
SESN3	ENSG00000149212	-0.484385	0.00391724	0.155969
MSL3P1	ENSG00000224287	-1.03811	0.00394642	0.15681
UGDH-AS1	ENSG00000249348	0.483045	0.00396124	0.157065
ST8SIA6	ENSG00000148488	-1.05458	0.00396898	0.157065
J01415.23	ENSG00000211459	2.51132	0.00398189	0.157256
GRM1	ENSG00000152822	-0.490244	0.00400404	0.157593
LINC00460	ENSG00000233532	-1.74916	0.00401648	0.157593
RCSD1	ENSG00000198771	-0.825473	0.00402336	0.157593
LPAR5	ENSG00000184574	-0.921039	0.00403216	0.157593
USP11	ENSG00000102226	0.442197	0.00403645	0.157593
ATXN2L	ENSG00000168488	0.536661	0.00403897	0.157593
SPRY4	ENSG00000187678	-0.751394	0.0040638	0.157736
WDR86	ENSG00000187260	-1.19725	0.00406628	0.157736
CHAD	ENSG00000136457	-1.268	0.00406694	0.157736
SYN1	ENSG00000008056	0.586099	0.00408105	0.157968
ARL17B	ENSG00000228696	1.10923	0.00413129	0.159596
SLC25A24	ENSG00000085491	-0.698623	0.00415857	0.160331
BTBD10	ENSG00000148925	-0.443506	0.00416842	0.160394
ARL17A	ENSG00000185829	0.716344	0.00424	0.162826
RP11-379B18.1	ENSG00000239804	4.11731	0.00425286	0.162999
AC084809.2	ENSG00000226377	1.95317	0.0043279	0.165548
SNORA64	ENSG00000202517	4.12374	0.00439976	0.167658
CYP26B1	ENSG00000003137	-0.55576	0.00440065	0.167658
SMARCA4	ENSG00000127616	0.435486	0.00440889	0.167658
TMEM121	ENSG00000184986	-1.11496	0.00443914	0.16848
SRCAP	ENSG00000080603	0.47226	0.00447651	0.169203
TNK2	ENSG00000061938	0.58109	0.00448294	0.169203
F3	ENSG00000117525	1.33023	0.00448831	0.169203
PTGFRN	ENSG00000134247	-0.535811	0.00449295	0.169203
SCAF4	ENSG00000156304	0.505495	0.00450622	0.169322
SCARNA18	ENSG00000252139	1.12427	0.00452649	0.169322
LMTK3	ENSG00000142235	0.5844	0.00452801	0.169322
FRMPD2	ENSG00000170324	-0.836586	0.0045309	0.169322
SMAD1	ENSG00000170365	0.633471	0.00458746	0.170359
LDLRAD3	ENSG00000179241	0.60403	0.00459389	0.170359
RP11-346D14.1	ENSG00000259380	0.490707	0.00460611	0.170359
TLR5	ENSG00000187554	-1.03719	0.00460775	0.170359
RP11-982M15.2	ENSG00000258430	2.07383	0.00461258	0.170359
NFIX	ENSG00000008441	0.529569	0.00461823	0.170359
CDH9	ENSG00000113100	-0.484353	0.0046199	0.170359
LNX1	ENSG00000072201	-0.497018	0.00463166	0.17047
EFNA5	ENSG00000184349	0.551988	0.00464706	0.170714
MIR5699	ENSG00000263511	2.73188	0.00467833	0.171539
ZMYM2-IT1	ENSG00000230625	1.06875	0.00470871	0.172328
SLFN11	ENSG00000172716	-0.900631	0.00473198	0.172533
RASSF8	ENSG00000123094	0.498917	0.00473203	0.172533
DCHS2	ENSG00000197410	0.657307	0.0047531	0.172889
RP11-757F18.5	ENSG00000261488	-1.43876	0.00475955	0.172889
WIPF3	ENSG00000122574	0.680632	0.00479905	0.173999
ASS1	ENSG00000130707	-0.689125	0.00482816	0.174729
Metazoa_SRP	ENSG00000263740	0.590646	0.00486096	0.17559
SSTR1	ENSG00000139874	-0.861434	0.0048841	0.176099
RNU4-2	ENSG00000202538	-0.556099	0.00494909	0.17757
AS3MT	ENSG00000214435	0.835569	0.00495073	0.17757
AC080037.1	ENSG00000222545	-4.04679	0.00495225	0.17757
CDHR1	ENSG00000148600	0.582691	0.00497456	0.177701
PELP1	ENSG00000141456	0.579789	0.00498048	0.177701
ARG2	ENSG00000081181	-0.718567	0.00498957	0.177701
LUZP2	ENSG00000187398	-0.486414	0.0049953	0.177701
PBX3	ENSG00000167081	0.660783	0.00500438	0.177701
DGKG	ENSG00000058866	0.549698	0.00501243	0.177701
NRG1	ENSG00000157168	0.641433	0.0050198	0.177701
C2CD4C	ENSG00000183186	-0.839456	0.00507243	0.179238
SYTL5	ENSG00000147041	-0.736776	0.0051138	0.180373
H1F0	ENSG00000189060	0.500135	0.00513078	0.180458
FKSG52	ENSG00000224838	0.707498	0.00514368	0.180458
LPCAT2	ENSG00000087253	-0.742816	0.00514402	0.180458
AC187652.1	ENSG00000269396	2.56088	0.00515691	0.180585
ASIC4	ENSG00000072182	-0.824877	0.00526962	0.1842
GMPR	ENSG00000137198	1.09235	0.00534119	0.186367
SHISA6	ENSG00000188803	0.731039	0.00537039	0.187051
KCNN3	ENSG00000143603	0.60447	0.00539574	0.187598
RP11-367B6.2	ENSG00000228280	-2.16633	0.00541911	0.188075
SCAF1	ENSG00000126461	0.57703	0.0054355	0.188126
RP11-561I11.3	ENSG00000232689	1.5793	0.0054399	0.188126
GREB1	ENSG00000196208	0.508722	0.00546381	0.188618
snoU13	ENSG00000238348	4.11758	0.00552928	0.19054
BX571672.3	ENSG00000232336	1.94034	0.00556185	0.191009
GABRA3	ENSG00000011677	-0.462421	0.00556252	0.191009
GRIN1	ENSG00000176884	0.494568	0.00565653	0.193895
TFR2	ENSG00000106327	0.915912	0.00568296	0.194459
RP1-177G6.2	ENSG00000203930	0.590615	0.00570535	0.194883
RP11-155G14.5	ENSG00000240758	1.72397	0.0057686	0.196698
CYP2E1	ENSG00000130649	-0.702641	0.00581046	0.197779
PTPRK	ENSG00000152894	0.458346	0.00584074	0.198463
UPF3A	ENSG00000169062	0.519913	0.00589068	0.199725
IRF5	ENSG00000128604	-1.03291	0.00589841	0.199725
CTC-471C19.1	ENSG00000261037	-0.790573	0.00593971	0.200775
ST8SIA4	ENSG00000113532	-0.632645	0.00596658	0.201333
LIMK1	ENSG00000106683	0.463063	0.00601557	0.202635
ULK1	ENSG00000177169	0.53475	0.00602874	0.202728
STYK1	ENSG00000060140	-0.655823	0.00605326	0.203202
HERC2P3	ENSG00000180229	-0.913561	0.00606506	0.203247
GFM2	ENSG00000164347	-0.466916	0.00608035	0.20341
RP1-310O13.12	ENSG00000260903	0.649611	0.00612271	0.204475
SLC9A2	ENSG00000115616	-1.09048	0.00616173	0.205046
SMG6	ENSG00000070366	0.483508	0.00617097	0.205046
RP11-286B14.1	ENSG00000228971	-0.748672	0.0061714	0.205046
ZNF98	ENSG00000197360	-1.10885	0.00621065	0.205329
LSAMP	ENSG00000185565	0.464067	0.00621375	0.205329
RP11-552D4.1	ENSG00000228058	-1.46625	0.00622448	0.205329
RP11-423O2.2	ENSG00000236055	1.69259	0.00622881	0.205329
CLDN10	ENSG00000134873	0.770892	0.00623263	0.205329
OR13C5	ENSG00000255800	1.66441	0.00625806	0.205818
SLC26A11	ENSG00000181045	0.877323	0.00630195	0.206912
RP11-262H14.1	ENSG00000238113	-1.04323	0.0063259	0.207349
RP11-589B3.6	ENSG00000226676	1.70323	0.00636517	0.208285
TMEM155	ENSG00000164112	-0.52952	0.00641804	0.209663
RP11-803B1.3	ENSG00000242953	2.38198	0.00643788	0.209912
AFF1	ENSG00000172493	0.527832	0.00644723	0.209912
NOL4	ENSG00000101746	-0.471401	0.00659724	0.214029
SAMSN1	ENSG00000155307	-0.920957	0.00659934	0.214029
CATSPER2	ENSG00000166762	0.492666	0.00660849	0.214029
OR2M1P	ENSG00000177233	-1.89649	0.00661764	0.214029
ATP10A	ENSG00000206190	-0.648412	0.00665972	0.214584
SLC7A2	ENSG00000003989	1.01122	0.00666532	0.214584
IL13RA1	ENSG00000131724	-0.648905	0.00666788	0.214584
GPR26	ENSG00000154478	-0.551285	0.00668053	0.214637
AL596330.1	ENSG00000251933	2.41118	0.00675432	0.21665
OTUD7B	ENSG00000163113	0.52634	0.00677085	0.216823
FCGR2A	ENSG00000143226	-0.936271	0.00682833	0.218305
RP11-87E22.2	ENSG00000248738	-1.10053	0.00684792	0.218417
PLCL2	ENSG00000154822	-0.461082	0.00685428	0.218417
EFHD2	ENSG00000142634	0.454238	0.00689097	0.218897
FGD3	ENSG00000127084	-0.999371	0.00690524	0.218897
EMB	ENSG00000170571	-0.563929	0.00692258	0.218897
DNHD1	ENSG00000179532	0.673301	0.00694078	0.218897
DOCK2	ENSG00000134516	-0.71968	0.00694263	0.218897
MADCAM1	ENSG00000099866	1.36271	0.0069503	0.218897
HLA-E	ENSG00000204592	-0.495844	0.00695116	0.218897
SEMA4B	ENSG00000185033	0.583975	0.0069609	0.218897
GBP4	ENSG00000162654	-0.666145	0.00697053	0.218897
CERS6	ENSG00000172292	-0.422587	0.00700228	0.21954
RP11-258C19.5	ENSG00000232593	1.01966	0.00702984	0.220049
AC009120.3	ENSG00000239763	0.861954	0.00704113	0.220049
TNFRSF14	ENSG00000157873	-0.953951	0.00707735	0.220827
PKD1P6	ENSG00000250251	0.582685	0.00711225	0.221561
MDC1	ENSG00000137337	0.482956	0.00713282	0.221847
TNFSF10	ENSG00000121858	-0.82014	0.007156	0.222213
MIB2	ENSG00000197530	0.557059	0.00717395	0.222415
RHOQ	ENSG00000119729	0.49305	0.007225	0.22322
FASN	ENSG00000169710	0.439762	0.00722778	0.22322
SNORD45	ENSG00000252438	1.56135	0.00723429	0.22322
SPI1	ENSG00000066336	-1.07998	0.00728063	0.223953
SAMD9	ENSG00000205413	-0.773906	0.00728106	0.223953
NEK6	ENSG00000119408	0.549507	0.00730977	0.224481
GJC1	ENSG00000182963	0.614377	0.00734613	0.225243
SLC39A10	ENSG00000196950	-0.457031	0.0073768	0.225827
C17orf102	ENSG00000197322	0.824975	0.0074521	0.227774
MESTP1	ENSG00000220884	-1.43411	0.00750403	0.229002
FAM135B	ENSG00000147724	0.535951	0.00755177	0.230099
RPL41	ENSG00000229117	-0.482934	0.00760766	0.231245
SOX9	ENSG00000125398	0.520913	0.00761316	0.231245
RPS6KA5	ENSG00000100784	0.590347	0.00768928	0.232673
PLK5	ENSG00000185988	1.37777	0.00769305	0.232673
TOM1L1	ENSG00000141198	-0.567768	0.00770929	0.232673
LRRC37A6P	ENSG00000230445	-0.811429	0.00771873	0.232673
XXyac-YRM2039.2	ENSG00000181404	1.01863	0.00771992	0.232673
FAM189A1	ENSG00000104059	0.552023	0.00774323	0.232704
MAOB	ENSG00000069535	0.480532	0.00774484	0.232704
MARCKSL1	ENSG00000175130	0.521284	0.00776975	0.233092
SYTL2	ENSG00000137501	-0.416981	0.00780731	0.233859
RP3-377D14.1	ENSG00000162825	0.567238	0.00783834	0.234428
SEMA4C	ENSG00000168758	0.485405	0.00786397	0.234834
AP2A2	ENSG00000183020	0.43909	0.00789885	0.235514
CHI3L1	ENSG00000133048	1.45785	0.00791705	0.235696
RP11-863P13.6	ENSG00000260166	-1.0988	0.00796377	0.236724
TRPV2	ENSG00000187688	0.921166	0.00801566	0.237904
AC091729.9	ENSG00000229043	1.16718	0.00804476	0.238404
IL13RA2	ENSG00000123496	-1.1731	0.00807204	0.238849
GPC1	ENSG00000063660	0.525895	0.00812196	0.239787
SETD1B	ENSG00000139718	0.523876	0.00812836	0.239787
RP11-567L7.6	ENSG00000265313	-1.03108	0.00817134	0.24069
EZR	ENSG00000092820	0.601603	0.00821703	0.24167
CTD-2526L21.3	ENSG00000227397	-3.95223	0.00825216	0.241876
TRAPPC12	ENSG00000171853	0.492887	0.00825991	0.241876
RP11-125B21.2	ENSG00000236404	-0.864273	0.00826129	0.241876
RP11-341A11.2	ENSG00000232433	-0.858739	0.00830512	0.242794
PROM1	ENSG00000007062	-0.905453	0.00833519	0.242832
PRELID2	ENSG00000186314	0.657149	0.00833778	0.242832
PLEKHH2	ENSG00000152527	0.788974	0.00835545	0.242832
KCNA3	ENSG00000177272	-0.51514	0.00835632	0.242832
NTSR2	ENSG00000169006	0.831138	0.00839102	0.243477
RLBP1	ENSG00000140522	1.00013	0.00844693	0.244735
NOSTRIN	ENSG00000163072	-0.731642	0.00848364	0.245024
MAN1A1	ENSG00000111885	-0.676863	0.00848521	0.245024
IGFN1	ENSG00000163395	0.992511	0.00850915	0.245024
GFRA1	ENSG00000151892	0.655282	0.00851624	0.245024
PROCR	ENSG00000101000	-1.36196	0.00851984	0.245024
PAH	ENSG00000171759	-1.01593	0.00862429	0.247662
LPIN1	ENSG00000134324	0.407562	0.00866621	0.248499
USP49	ENSG00000164663	0.562673	0.00868686	0.248725
RGS11	ENSG00000076344	0.575476	0.00872143	0.249348
MTND1P11	ENSG00000228166	1.34588	0.00874213	0.249574
S100A1	ENSG00000160678	0.626668	0.00878485	0.250426
SAFB	ENSG00000160633	0.514683	0.00880921	0.250753
HAVCR2	ENSG00000135077	-0.761748	0.0088425	0.25114
TRAF3IP2	ENSG00000056972	0.808095	0.0088591	0.25114
CRLF1	ENSG00000006016	-0.951446	0.0088615	0.25114
RP5-857K21.11	ENSG00000198744	3.86025	0.00892256	0.252503
ASPHD2	ENSG00000128203	-0.558789	0.00896336	0.25329
DDX11L2	ENSG00000236397	1.21774	0.00900033	0.253468
snoU13	ENSG00000238906	3.05847	0.00900385	0.253468
MIR4458	ENSG00000266471	-2.99625	0.00900873	0.253468
KCNJ16	ENSG00000153822	-0.705289	0.00908089	0.25513
DHRS3	ENSG00000162496	0.800565	0.00911511	0.255403
RP11-489O18.1	ENSG00000253988	-1.60133	0.00911686	0.255403
PRKCB	ENSG00000166501	-0.525924	0.00914894	0.25584
MPL	ENSG00000117400	-1.35127	0.00915872	0.25584
HIST1H3H	ENSG00000203813	-2.02012	0.00920427	0.256598
HNMT	ENSG00000150540	-0.573962	0.00921222	0.256598
PTPN23	ENSG00000076201	0.54491	0.00922842	0.256682
CDK18	ENSG00000117266	0.70933	0.0092524	0.256902
ETNK2	ENSG00000143845	-0.905218	0.00926272	0.256902
BCORL1	ENSG00000085185	0.645029	0.00931473	0.257977
ADAMTS8	ENSG00000134917	-0.614401	0.00933608	0.258201
CYBA	ENSG00000051523	-0.968889	0.00936631	0.258385
MYLIP	ENSG00000007944	-0.565557	0.00936929	0.258385
MT-ND6	ENSG00000198695	0.781356	0.00941276	0.258779
RP4-798A10.7	ENSG00000261135	-1.02153	0.00942099	0.258779
ETV4	ENSG00000175832	-1.20185	0.00942342	0.258779
CALHM2	ENSG00000138172	-0.797801	0.00944138	0.258907
FLYWCH1	ENSG00000059122	0.463422	0.00945474	0.258908
WFDC2	ENSG00000101443	-1.06877	0.00949091	0.259534
RP11-677O4.6	ENSG00000267143	1.09087	0.00950516	0.259559
RBM24	ENSG00000112183	-0.568815	0.0095674	0.260893
PACSIN2	ENSG00000100266	0.473262	0.00959487	0.261276
RPTOR	ENSG00000141564	0.453671	0.00970504	0.263906
Y_RNA	ENSG00000238604	3.8477	0.00979342	0.265026
PRKCG	ENSG00000126583	-0.495064	0.00979535	0.265026
ARHGEF17	ENSG00000110237	0.436398	0.00982362	0.265026
SRRM1	ENSG00000133226	0.438178	0.00982457	0.265026
PEX14	ENSG00000142655	0.663243	0.0098347	0.265026
CTD-2368P22.1	ENSG00000176593	0.516963	0.00983986	0.265026
UBA1	ENSG00000130985	0.399475	0.00984148	0.265026
SLC16A14	ENSG00000163053	-0.448226	0.00985711	0.26508
ERICH1	ENSG00000104714	0.542383	0.0098952	0.265737
HOMER1	ENSG00000152413	-0.542102	0.00992624	0.266204
RP11-966I7.2	ENSG00000257056	1.51827	0.00995501	0.266608
RP13-516M14.1	ENSG00000260563	0.909105	0.0100419	0.268564
GAB2	ENSG00000033327	0.457028	0.0100735	0.269042
LDB2	ENSG00000169744	-0.487584	0.0101698	0.270949
RP11-742N3.1	ENSG00000227097	3.58692	0.0101748	0.270949
RP11-350J20.4	ENSG00000219433	1.42228	0.0101867	0.270949
MYH7B	ENSG00000078814	0.741499	0.0102166	0.271374
KIT	ENSG00000157404	-0.436813	0.0102376	0.271562
OSTF1	ENSG00000134996	-0.462579	0.0103099	0.273106
AC008967.1	ENSG00000221310	-3.80043	0.0103285	0.273228
AC130689.5	ENSG00000236457	2.29082	0.0103629	0.273251
PXN	ENSG00000089159	0.591439	0.0103929	0.273251
VSTM2B	ENSG00000187135	0.60006	0.0104137	0.273251
NOTCH2NL	ENSG00000213240	0.550899	0.0104187	0.273251
AC009948.7	ENSG00000238082	1.48143	0.0104195	0.273251
FAM107B	ENSG00000065809	0.537925	0.0104344	0.273251
AC007091.1	ENSG00000223838	2.00503	0.0104369	0.273251
LINC00085	ENSG00000182310	0.759004	0.0104568	0.273251
RP11-156P1.1	ENSG00000263142	0.876339	0.0104653	0.273251
PPFIA4	ENSG00000143847	0.475201	0.0104767	0.273251
THOC3	ENSG00000051596	-0.805679	0.0104842	0.273251
FBXL21	ENSG00000164616	1.04339	0.01051	0.273251
GSTT1	ENSG00000184674	1.77441	0.010534	0.273251
RPL23AP7	ENSG00000240356	0.698133	0.0105352	0.273251
UBAP2L	ENSG00000143569	0.400879	0.0105399	0.273251
MET	ENSG00000105976	-0.620778	0.0106048	0.27457
PRICKLE2	ENSG00000163637	-0.409837	0.0106439	0.274927
BRK1	ENSG00000254999	-0.426267	0.0106593	0.274927
PRDM8	ENSG00000152784	0.540306	0.0106713	0.274927
RNA5SP300	ENSG00000212499	2.01726	0.0106751	0.274927
EEF1A2	ENSG00000101210	0.418675	0.0107101	0.275268
BLM	ENSG00000197299	-0.6516	0.0107184	0.275268
GRM4	ENSG00000124493	0.649577	0.0107308	0.275268
PPP1R15A	ENSG00000087074	0.55542	0.0107787	0.276132
AC010127.3	ENSG00000236107	0.846506	0.0108308	0.276938
SP100	ENSG00000067066	-0.6334	0.0108386	0.276938
DENND4B	ENSG00000198837	0.450918	0.0108844	0.277417
BRD1	ENSG00000100425	0.511469	0.0108858	0.277417
FCER1G	ENSG00000158869	-1.06673	0.0109095	0.277657
AL117190.3	ENSG00000269375	1.14811	0.0109238	0.277659
METRNL	ENSG00000176845	1.03843	0.0109455	0.277718
PCDH18	ENSG00000189184	-0.693373	0.0109723	0.277718
ENTPD1	ENSG00000138185	-0.558142	0.0109786	0.277718
OPN4	ENSG00000122375	1.27813	0.0109832	0.277718
SEMA5B	ENSG00000082684	0.546557	0.0110392	0.278437
MAN2A2	ENSG00000196547	0.463432	0.0110402	0.278437
MTPN	ENSG00000105887	-0.384184	0.0110593	0.278556
FANCA	ENSG00000187741	0.732158	0.0110779	0.278664
CEND1	ENSG00000184524	0.48464	0.0110922	0.278666
ELK3	ENSG00000111145	-0.741008	0.0111127	0.278821
RSPO2	ENSG00000147655	0.554085	0.0111594	0.279632
SCN3A	ENSG00000153253	-0.381299	0.0112103	0.279981
GUSBP11	ENSG00000228315	0.465877	0.0112109	0.279981
KIAA1217	ENSG00000120549	0.443162	0.0112165	0.279981
BX255923.3	ENSG00000240907	-1.62935	0.0112579	0.280653
CTD-3220F14.1	ENSG00000267605	1.42692	0.011329	0.282067
ATP11A	ENSG00000068650	0.485417	0.0113535	0.282316
ZNF215	ENSG00000149054	-0.890668	0.0114261	0.2832
NRIP2	ENSG00000053702	0.744569	0.0114284	0.2832
KCNS1	ENSG00000124134	0.968585	0.0114327	0.2832
PHRF1	ENSG00000070047	0.452017	0.0114648	0.283309
LPPR5	ENSG00000117598	-0.434489	0.0114662	0.283309
RP11-806O11.1	ENSG00000253671	1.2077	0.0114855	0.283426
MOB1B	ENSG00000173542	-0.425203	0.0115621	0.284459
CXorf36	ENSG00000147113	-0.730192	0.0115701	0.284459
NPPA	ENSG00000175206	-1.14657	0.0115825	0.284459
RASL10B	ENSG00000141150	-0.549823	0.0115858	0.284459
LRRC37A4P	ENSG00000214425	0.559773	0.0116701	0.286168
EP400	ENSG00000183495	0.408465	0.0116896	0.286286
KLK7	ENSG00000169035	-1.14735	0.0117661	0.287638
RP11-90D4.3	ENSG00000256101	1.21076	0.0117744	0.287638
NFASC	ENSG00000163531	0.483065	0.0118312	0.288663
MLLT6	ENSG00000108292	0.398447	0.0119056	0.290116
ZMIZ1	ENSG00000108175	0.607261	0.0119721	0.29137
C9orf174	ENSG00000197816	0.663838	0.0120238	0.292264
ANKRD55	ENSG00000164512	-0.864862	0.0120723	0.293077
MIR3911	ENSG00000264329	1.5471	0.0121223	0.293607
SNORD117	ENSG00000201785	2.43572	0.0121243	0.293607
ARHGEF26	ENSG00000114790	0.587166	0.0121773	0.294523
RNY4	ENSG00000252316	-0.929476	0.012208	0.2949
RAP1GAP	ENSG00000076864	0.400707	0.0123177	0.297112
DAPK1-IT1	ENSG00000236709	1.3407	0.0123394	0.297112
GOLGA6L9	ENSG00000196648	0.820554	0.01235	0.297112
MUC20	ENSG00000176945	1.00143	0.0123703	0.297112
CD4	ENSG00000010610	-0.746025	0.0123921	0.297112
RP11-31E23.1	ENSG00000229989	-0.683768	0.0124007	0.297112
FAM19A1	ENSG00000183662	-0.494196	0.0124144	0.297112
KCNC3	ENSG00000131398	0.66682	0.0124342	0.297112
GTF2IRD1	ENSG00000006704	0.57824	0.0124408	0.297112
CLASRP	ENSG00000104859	0.637272	0.0124521	0.297112
DOK6	ENSG00000206052	-0.430609	0.012553	0.299153
PER2	ENSG00000132326	-0.61498	0.0126214	0.300413
LGALS1	ENSG00000100097	-0.526609	0.0126472	0.300552
EEF2K	ENSG00000103319	0.495489	0.0126668	0.300552
AMT	ENSG00000145020	0.753333	0.0126735	0.300552
STAB1	ENSG00000010327	-0.740404	0.0126961	0.300722
RP11-262H14.3	ENSG00000234665	-1.39683	0.0127409	0.301417
NOG	ENSG00000183691	-1.03554	0.0127718	0.301781
NXPH2	ENSG00000144227	-0.715245	0.0128487	0.30323
RP4-814D15.2	ENSG00000225224	1.33848	0.0128904	0.303724
RAB3C	ENSG00000152932	-0.461226	0.0129008	0.303724
MCF2L2	ENSG00000053524	0.385347	0.0129244	0.303911
RP11-39E3.6	ENSG00000249179	-1.91076	0.013002	0.304656
AC069513.3	ENSG00000242086	0.673668	0.0130059	0.304656
TTL	ENSG00000114999	-0.401137	0.0130079	0.304656
C3AR1	ENSG00000171860	-1.04505	0.0130472	0.304656
U6	ENSG00000212329	-2.31477	0.0130632	0.304656
FAM131A	ENSG00000175182	-0.411087	0.0130953	0.304656
ZMIZ2	ENSG00000122515	0.406353	0.013104	0.304656
CPSF1	ENSG00000071894	0.498412	0.0131077	0.304656
GAA	ENSG00000171298	0.55087	0.0131096	0.304656
UPF1	ENSG00000005007	0.438033	0.0131178	0.304656
DR1	ENSG00000117505	-0.416335	0.0131282	0.304656
ANO8	ENSG00000074855	0.550215	0.0131589	0.304988
EFHD1	ENSG00000115468	0.557488	0.0131738	0.304988
NLGN2	ENSG00000169992	0.413617	0.0131905	0.305011
ARID3A	ENSG00000116017	0.846177	0.0132338	0.305141
PPP1R3E	ENSG00000235194	0.44782	0.0132353	0.305141
DDX51	ENSG00000185163	0.499315	0.0132509	0.305141
SPRY3	ENSG00000168939	-0.52472	0.0132847	0.305141
HS3ST3B1	ENSG00000125430	1.03637	0.0132943	0.305141
KCND3	ENSG00000171385	0.429267	0.0133046	0.305141
MACROD1	ENSG00000133315	0.956525	0.0133058	0.305141
LST1	ENSG00000204482	-1.14686	0.0133392	0.305214
CTXN1	ENSG00000178531	-0.533479	0.0133404	0.305214
CNNM3	ENSG00000168763	0.784354	0.0134014	0.306251
HHLA3	ENSG00000197568	0.782188	0.0134348	0.306386
CACNA2D3	ENSG00000157445	0.43761	0.0134388	0.306386
RPRD2	ENSG00000163125	0.406841	0.0134681	0.306608
RP11-497H17.1	ENSG00000262663	1.35948	0.0135197	0.306608
MLTK	ENSG00000091436	0.500898	0.0135451	0.306608
MYO1E	ENSG00000157483	0.577184	0.0135674	0.306608
BCL9L	ENSG00000186174	0.523963	0.0135678	0.306608
RP1-249H1.4	ENSG00000227502	-1.68919	0.0135738	0.306608
GPR85	ENSG00000164604	-0.532843	0.0135873	0.306608
DUSP3	ENSG00000108861	-0.419503	0.0135994	0.306608
HSD17B11	ENSG00000198189	-0.567856	0.0136116	0.306608
GAPDHP23	ENSG00000235595	-1.01477	0.0136139	0.306608
DACH1	ENSG00000165659	0.683253	0.0136218	0.306608
NRG1-IT1	ENSG00000253974	0.747966	0.0136814	0.307594
USP42	ENSG00000106346	0.455691	0.0137056	0.307784
MGAT5	ENSG00000152127	0.401568	0.0137481	0.30835
FMOD	ENSG00000122176	-0.911901	0.0137701	0.30835
LMF1	ENSG00000103227	0.751855	0.0137784	0.30835
LCNL1	ENSG00000214402	0.622445	0.0138031	0.30855
SMOX	ENSG00000088826	0.630703	0.0138713	0.309542
MYC	ENSG00000136997	1.00189	0.0138911	0.309542
TTN-AS1	ENSG00000237298	-0.414628	0.0139027	0.309542
KCNT2	ENSG00000162687	-0.465274	0.0139226	0.309542
U6	ENSG00000207359	1.85821	0.0139273	0.309542
COL10A1	ENSG00000123500	-1.0069	0.0139671	0.309542
CLMP	ENSG00000166250	0.784264	0.0139776	0.309542
LRRC8A	ENSG00000136802	0.424251	0.0140064	0.309542
LAMP1	ENSG00000185896	0.399528	0.0140191	0.309542
RP11-119B16.2	ENSG00000229539	-1.89167	0.0140266	0.309542
MACROD2-IT1	ENSG00000227927	-1.36442	0.0140298	0.309542
OAS1	ENSG00000089127	-0.884952	0.0140426	0.309542
GLTSCR2	ENSG00000105373	0.610967	0.0140672	0.309542
RP11-628E19.3	ENSG00000253151	-0.517761	0.0140898	0.309542
DYSF	ENSG00000135636	0.594402	0.0140967	0.309542
DLGAP1-AS3	ENSG00000263724	-1.16272	0.0141019	0.309542
HAUS1	ENSG00000152240	0.852131	0.0141849	0.311013
SLC39A8	ENSG00000138821	-0.580275	0.0142514	0.31212
TMEM2	ENSG00000135048	-0.415825	0.0143141	0.313142
IGF2	ENSG00000167244	-0.964271	0.0143469	0.313507
SORCS3	ENSG00000156395	0.525904	0.0143885	0.314063
AP001271.5	ENSG00000224119	1.71008	0.0144901	0.315298
ACOT11	ENSG00000162390	0.496156	0.0145062	0.315298
L3MBTL4	ENSG00000154655	-0.543501	0.0145236	0.315298
RAB4B	ENSG00000167578	0.579224	0.0145248	0.315298
FHDC1	ENSG00000137460	0.822942	0.0145261	0.315298
EFCAB2	ENSG00000203666	0.535539	0.0145865	0.316257
CACNG7	ENSG00000105605	0.500552	0.014662	0.316919
EPS15L1	ENSG00000127527	0.48071	0.0146681	0.316919
ADPRHL1	ENSG00000153531	0.783331	0.0146717	0.316919
SCN1B	ENSG00000105711	0.556932	0.0147004	0.316919
RP11-701H24.3	ENSG00000257647	1.50991	0.014722	0.316919
LAMB3	ENSG00000196878	1.02278	0.0147352	0.316919
AL353626.1	ENSG00000238638	-1.08234	0.0147444	0.316919
TGFB2	ENSG00000092969	0.618688	0.0147472	0.316919
RP11-466C23.4	ENSG00000255651	2.63367	0.0148198	0.317334
GABRA5	ENSG00000186297	-0.367704	0.0148346	0.317334
ADHFE1	ENSG00000147576	0.600013	0.0148354	0.317334
PCDP1	ENSG00000163075	0.507397	0.0148449	0.317334
FAM193A	ENSG00000125386	0.431184	0.0148592	0.317334
UNK	ENSG00000132478	0.496647	0.0148643	0.317334
RP11-1415C14.3	ENSG00000253816	-1.51649	0.0149085	0.317826
CSNK1D	ENSG00000141551	0.447052	0.01492	0.317826
AC092669.3	ENSG00000232164	0.462359	0.014952	0.318015
PTK2B	ENSG00000120899	0.436622	0.0149616	0.318015
RP1-223E5.4	ENSG00000261071	1.79677	0.0149802	0.318064
NDUFC2	ENSG00000151366	-0.442579	0.0150207	0.318329
SLC7A5	ENSG00000103257	0.506169	0.0150416	0.318329
RP1-90J20.11	ENSG00000261015	0.611124	0.0150532	0.318329
ARPP19	ENSG00000128989	-0.471847	0.0150581	0.318329
RP11-673C5.2	ENSG00000259964	-0.791088	0.0150881	0.318477
SZT2	ENSG00000198198	0.463624	0.0151047	0.318477
LCP2	ENSG00000043462	-0.637082	0.0151142	0.318477
RP11-274H2.3	ENSG00000240032	1.25103	0.0151547	0.318987
COX8A	ENSG00000176340	-0.636675	0.0151976	0.319459
RP11-322M19.1	ENSG00000223482	0.570168	0.01521	0.319459
GPI	ENSG00000105220	0.370232	0.0152727	0.320387
MIR550A3	ENSG00000212024	2.72468	0.0152871	0.320387
snoU13	ENSG00000238946	1.62547	0.0153701	0.321781
SLC1A1	ENSG00000106688	-0.475926	0.0154021	0.321967
AKAP5	ENSG00000179841	-0.502693	0.0154121	0.321967
NSG2	ENSG00000170091	-0.400669	0.0154652	0.32273
FILIP1L	ENSG00000168386	-0.624271	0.0155014	0.32314
PATE2	ENSG00000196844	-1.00373	0.0155376	0.323196
C1orf198	ENSG00000119280	0.540818	0.0155579	0.323196
DEPTOR	ENSG00000155792	0.618858	0.0155819	0.323196
TLR3	ENSG00000164342	-0.967191	0.0156063	0.323196
ACSL4	ENSG00000068366	-0.363538	0.0156188	0.323196
RP11-438B23.2	ENSG00000260412	-0.504072	0.0156444	0.323196
MDGA1	ENSG00000112139	-0.606216	0.0156709	0.323196
MYO16	ENSG00000041515	-0.438347	0.0156725	0.323196
RP11-252P19.3	ENSG00000256956	-0.718165	0.0157598	0.323196
FRY-AS1	ENSG00000237637	1.55842	0.0157662	0.323196
ADAMTS16	ENSG00000145536	1.02489	0.0157666	0.323196
GS1-465N13.1	ENSG00000260214	-0.477166	0.0157702	0.323196
RP11-173C20.1	ENSG00000189238	-1.00266	0.0157842	0.323196
ARHGEF28	ENSG00000214944	0.467279	0.0157844	0.323196
AC024149.1	ENSG00000264327	2.61063	0.0158111	0.323196
MAGI3	ENSG00000081026	0.388171	0.015812	0.323196
RP11-12D24.6	ENSG00000231967	1.98083	0.0158149	0.323196
ATP2B3	ENSG00000067842	0.412205	0.0158175	0.323196
U1	ENSG00000212456	-2.86634	0.0158529	0.323196
CALCOCO2	ENSG00000136436	0.432499	0.0158531	0.323196
LYPD8	ENSG00000232694	-0.769729	0.0158826	0.323196
PLSCR1	ENSG00000188313	0.624023	0.0158946	0.323196
SCARF1	ENSG00000074660	-0.884348	0.0158993	0.323196
GLI3	ENSG00000106571	0.640192	0.0159025	0.323196
SNAI1P1	ENSG00000237194	1.17807	0.0159411	0.323229
AFAP1L2	ENSG00000169129	-0.45245	0.0159575	0.323229
MRPL19	ENSG00000115364	-0.421658	0.0159589	0.323229
LRSAM1	ENSG00000148356	0.477105	0.0159705	0.323229
SGSH	ENSG00000181523	0.680824	0.0160746	0.324998
CSPG4P5	ENSG00000235370	0.699886	0.0161083	0.325341
CALY	ENSG00000130643	0.466361	0.0161855	0.326
HOPX	ENSG00000171476	-0.572144	0.0161898	0.326
CXADR	ENSG00000154639	-0.407148	0.0161912	0.326
CACNA1B	ENSG00000148408	0.370711	0.0163767	0.329156
FAM65A	ENSG00000039523	0.413172	0.0163817	0.329156
LYN	ENSG00000254087	-0.651609	0.0164449	0.330086
SMAD9	ENSG00000120693	0.568528	0.0164877	0.330181
61E3.4	ENSG00000243716	0.431734	0.0165241	0.330181
ADRA1D	ENSG00000171873	-1.18719	0.0165299	0.330181
MAST1	ENSG00000105613	0.502274	0.0165302	0.330181
BTN3A2	ENSG00000186470	-0.971634	0.0165658	0.330181
CTD-2210P15.2	ENSG00000249286	1.14655	0.0165668	0.330181
RRAD	ENSG00000166592	1.77526	0.0165684	0.330181
U6	ENSG00000200550	1.63159	0.0166096	0.330663
ANKRD27	ENSG00000105186	-0.481863	0.0166713	0.331191
FOXK1	ENSG00000164916	0.402686	0.0166865	0.331191
MGAT5B	ENSG00000167889	0.40622	0.0166964	0.331191
ANKDD1A	ENSG00000166839	0.520119	0.0167041	0.331191
UNC13C	ENSG00000137766	-0.442796	0.0167293	0.331194
AC011516.2	ENSG00000268038	1.34443	0.0167383	0.331194
FAM19A4	ENSG00000163377	-0.920195	0.0167704	0.331492
MRVI1	ENSG00000072952	0.612468	0.0168347	0.332401
GPNMB	ENSG00000136235	-0.783012	0.0168506	0.332401
NOMO3	ENSG00000103226	0.497659	0.0169552	0.334127
RELT	ENSG00000054967	0.738959	0.0169916	0.334489
RP11-223I10.1	ENSG00000261829	0.969157	0.0170079	0.334489
ST6GALNAC1	ENSG00000070526	-0.972107	0.0170379	0.33474
FPGS	ENSG00000136877	0.629689	0.0170559	0.334756
RP13-578N3.3	ENSG00000246448	-0.928583	0.017106	0.335401
FRA10AC1	ENSG00000148690	0.416925	0.0171481	0.335888
SGSM1	ENSG00000167037	0.390257	0.0171999	0.336289
NOTCH2	ENSG00000134250	0.486482	0.0172065	0.336289
SUPT5H	ENSG00000196235	0.415683	0.0172279	0.336289
IL10RA	ENSG00000110324	-0.751311	0.0172376	0.336289
RP11-274B21.4	ENSG00000230715	0.820219	0.0172718	0.336618
NGB	ENSG00000165553	-0.90821	0.0173223	0.336806
RP11-304F15.3	ENSG00000204584	0.996799	0.0173315	0.336806
ZDHHC8P1	ENSG00000133519	0.759271	0.0173333	0.336806
TAF3	ENSG00000165632	0.486609	0.0174158	0.337765
FOXP4	ENSG00000137166	0.550112	0.0174174	0.337765
BCL7A	ENSG00000110987	0.444745	0.0174846	0.338732
IFFO2	ENSG00000169991	0.488321	0.01751	0.338887
PPP1R10	ENSG00000204569	0.389587	0.01754	0.339106
SIGLEC8	ENSG00000105366	-1.01602	0.0175608	0.339106
LIMK2	ENSG00000182541	0.767353	0.0175736	0.339106
RP11-90D4.1	ENSG00000250937	1.12358	0.0176073	0.339286
PLCH2	ENSG00000149527	-0.435457	0.0176178	0.339286
IL1RAPL2	ENSG00000189108	-0.619522	0.0176606	0.339482
MID1IP1	ENSG00000165175	0.585611	0.0176741	0.339482
LRRN1	ENSG00000175928	-0.390926	0.0176803	0.339482
B4GALT2	ENSG00000117411	-0.44607	0.017759	0.340658
RP11-3K16.2	ENSG00000242795	-1.79263	0.0178639	0.342193
DIP2C	ENSG00000151240	0.380912	0.0178742	0.342193
VWA5B2	ENSG00000145198	0.442431	0.0179428	0.343127
NR4A1	ENSG00000123358	-0.494514	0.0179615	0.343127
LGI4	ENSG00000153902	0.47996	0.0179926	0.343127
YDJC	ENSG00000161179	-0.762174	0.0179934	0.343127
VPS53	ENSG00000141252	0.386035	0.0180232	0.343269
LPPR4	ENSG00000117600	-0.356684	0.0180362	0.343269
CSF1	ENSG00000184371	0.626154	0.0180625	0.343434
INHBA	ENSG00000122641	1.27469	0.0181183	0.343929
RP11-10L7.1	ENSG00000246375	-1.77622	0.0181343	0.343929
RPS3P1	ENSG00000230935	1.54723	0.0181541	0.343929
TARS2	ENSG00000143374	0.551667	0.0181592	0.343929
ITFG2	ENSG00000111203	0.549012	0.0181854	0.344092
HEPACAM	ENSG00000165478	0.46852	0.0182264	0.344532
AP001469.7	ENSG00000228137	2.1321	0.0182847	0.345298
GPR17	ENSG00000144230	-0.68194	0.0183841	0.345555
RP11-605F22.2	ENSG00000259235	-1.32354	0.0183931	0.345555
DMPK	ENSG00000104936	0.545982	0.0183965	0.345555
HCFC1	ENSG00000172534	0.400304	0.0184045	0.345555
ALOX5AP	ENSG00000132965	-1.10507	0.0184283	0.345555
RP11-14I17.3	ENSG00000254362	1.73122	0.0184295	0.345555
Y_RNA	ENSG00000206751	2.61134	0.0184323	0.345555
STARD9	ENSG00000159433	0.599934	0.0184403	0.345555
ARNTL2	ENSG00000029153	-0.433776	0.018486	0.346079
RP11-244H3.1	ENSG00000241014	0.938394	0.0185369	0.346698
ARHGAP25	ENSG00000163219	-0.891476	0.018605	0.347638
RAB7A	ENSG00000075785	0.349967	0.0186688	0.348495
CTD-3105H18.18	ENSG00000269755	-1.51328	0.0187016	0.348495
CD22	ENSG00000012124	0.776611	0.0187045	0.348495
FAM110C	ENSG00000184731	-0.656632	0.0187378	0.348781
TMEM178B	ENSG00000261115	-0.403185	0.0187679	0.349008
PLEC	ENSG00000178209	0.405532	0.0188555	0.350302
SORBS3	ENSG00000120896	0.524351	0.0189223	0.350336
FRG1B	ENSG00000149531	-0.519263	0.0189243	0.350336
DHCR24	ENSG00000116133	-0.358833	0.0189285	0.350336
C5orf64	ENSG00000178722	-0.924572	0.0189293	0.350336
GPRC5B	ENSG00000167191	0.433392	0.0190196	0.350466
FAHD2B	ENSG00000144199	0.557573	0.019027	0.350466
ICOSLG	ENSG00000160223	0.758981	0.0190277	0.350466
CARM1	ENSG00000142453	0.530544	0.0190344	0.350466
MAP4K4	ENSG00000071054	0.452131	0.0190513	0.350466
ECH1	ENSG00000104823	0.524951	0.0190811	0.350466
DCXR	ENSG00000169738	0.487209	0.0190882	0.350466
MIR26A1	ENSG00000199075	3.58398	0.0191091	0.350466
U6	ENSG00000200304	3.58398	0.0191091	0.350466
RP11-274M17.3	ENSG00000257183	1.71594	0.0191165	0.350466
AC006539.1	ENSG00000264441	3.57844	0.0191343	0.350466
LRRC57	ENSG00000180979	-0.493791	0.0191772	0.350921
AC130352.1	ENSG00000205873	0.733707	0.0192062	0.351122
SRRM3	ENSG00000177679	0.510214	0.0192549	0.351436
GVINP1	ENSG00000254838	-0.535209	0.0192695	0.351436
NPIPP1	ENSG00000188599	0.52657	0.0192775	0.351436
HN1L	ENSG00000206053	0.677535	0.0194068	0.353125
FHL2	ENSG00000115641	-0.540109	0.0194275	0.353125
SVOP	ENSG00000166111	-0.400503	0.0194362	0.353125
CRYM	ENSG00000103316	-0.500669	0.019448	0.353125
RP11-554D14.2	ENSG00000258072	-1.42174	0.0194688	0.353125
CTA-313A17.5	ENSG00000259313	0.851157	0.019479	0.353125
SLC25A6	ENSG00000169100	0.518503	0.0194973	0.353127
LDLR	ENSG00000130164	0.571767	0.0195259	0.353318
PRRC2B	ENSG00000130723	0.398001	0.0195867	0.354089
TNNT1	ENSG00000105048	-0.886305	0.0196327	0.354591
FBXL2	ENSG00000153558	-0.400167	0.0197002	0.35529
CEACAM19	ENSG00000186567	0.769034	0.0197079	0.35529
CDC20P1	ENSG00000231007	1.31771	0.0197455	0.355582
SNORD115-18	ENSG00000200163	2.59864	0.0197717	0.355582
OAS2	ENSG00000111335	-0.693711	0.0197789	0.355582
PML	ENSG00000140464	0.522641	0.0198226	0.356039
NUP62	ENSG00000213024	0.491055	0.0199163	0.357392
RP11-16P20.3	ENSG00000253875	1.43738	0.0199518	0.3577
FKBP1A	ENSG00000088832	-0.423942	0.0200209	0.358608
FAM212A	ENSG00000185614	-1.14652	0.0201231	0.359864
SLC6A17	ENSG00000197106	0.435635	0.0201388	0.359864
CTB-161M19.4	ENSG00000249494	1.46177	0.0201465	0.359864
ECHDC1	ENSG00000093144	-0.417655	0.0202057	0.360591
GS1-211B7.1	ENSG00000253457	-0.868888	0.0202507	0.361063
HEATR8	ENSG00000184313	0.590415	0.0203144	0.361729
TMEM59L	ENSG00000105696	-0.374264	0.0203622	0.361729
OR2L5	ENSG00000197454	-1.15453	0.0203776	0.361729
RP11-20I23.8	ENSG00000261613	0.473776	0.0203797	0.361729
GREB1L	ENSG00000141449	0.742219	0.0203964	0.361729
ANKRD18B	ENSG00000230453	0.697003	0.0204465	0.361729
PHLDB1	ENSG00000019144	0.415503	0.0204481	0.361729
DAZAP1	ENSG00000071626	0.441435	0.0204662	0.361729
RNA5SP355	ENSG00000202187	1.716	0.0204703	0.361729
LAIR1	ENSG00000167613	-0.733155	0.0204738	0.361729
CCDC39	ENSG00000145075	-0.828327	0.0205526	0.362791
FIGN	ENSG00000182263	0.456378	0.0205966	0.363239
MKL1	ENSG00000196588	0.40114	0.0206552	0.363778
EXTL1	ENSG00000158008	-0.528266	0.0206855	0.363778
ELMSAN1	ENSG00000156030	0.413452	0.0207325	0.363778
RP11-3L8.3	ENSG00000235448	1.58344	0.0207338	0.363778
HPR	ENSG00000261701	1.33011	0.0207367	0.363778
RP11-170N16.2	ENSG00000240775	2.1536	0.0207393	0.363778
RYR1	ENSG00000196218	0.439323	0.0207844	0.364104
CDKN1A	ENSG00000124762	1.35417	0.0208068	0.364104
SOCS2	ENSG00000120833	-0.617252	0.020814	0.364104
AC091133.1	ENSG00000230532	1.00065	0.0208332	0.364114
AFF3	ENSG00000144218	0.385238	0.0208573	0.364207
TMEM130	ENSG00000166448	0.352551	0.0208992	0.364613
FAM66D	ENSG00000255052	0.686273	0.0209561	0.365278
GATAD2A	ENSG00000167491	0.422646	0.0209782	0.365336
Y_RNA	ENSG00000207416	-3.51994	0.0210255	0.365773
CCBE1	ENSG00000183287	0.935797	0.0210409	0.365773
WHSC2	ENSG00000185049	0.539533	0.0212025	0.368255
RP11-263C24.1	ENSG00000255081	-1.37881	0.0212555	0.368618
NREP	ENSG00000134986	-0.437933	0.021295	0.368618
TBC1D1	ENSG00000065882	0.422488	0.0213007	0.368618
KL	ENSG00000133116	-0.802848	0.0213038	0.368618
U1	ENSG00000201119	3.52622	0.0213182	0.368618
U7	ENSG00000239071	1.27684	0.0213586	0.368842
ST6GAL1	ENSG00000073849	-0.401798	0.0213761	0.368842
DHRS11	ENSG00000108272	0.579348	0.0214174	0.368842
U6	ENSG00000238529	-3.50303	0.0214307	0.368842
RP11-958J22.1	ENSG00000254746	0.692571	0.0214546	0.368842
KCNAB1	ENSG00000169282	-0.41521	0.0214871	0.368842
PLBD2	ENSG00000151176	0.473488	0.0214907	0.368842
NEURL1B	ENSG00000214357	-0.476629	0.0215236	0.368842
SLC35C1	ENSG00000181830	-0.718463	0.0215289	0.368842
SLC6A6	ENSG00000131389	0.412343	0.0215543	0.368842
ATP6V0B	ENSG00000117410	-0.406098	0.0215573	0.368842
AL033532.1	ENSG00000235471	-0.771837	0.0215584	0.368842
AQP4	ENSG00000171885	0.652678	0.0216434	0.36997
SKI	ENSG00000157933	0.3712	0.0216874	0.370399
SDHC	ENSG00000143252	0.429498	0.0217278	0.370763
ADARB1	ENSG00000197381	0.402434	0.0218668	0.372471
GRM2	ENSG00000164082	-0.46736	0.021872	0.372471
GPATCH3	ENSG00000198746	0.652475	0.0218909	0.372471
SLC9A1	ENSG00000090020	0.456757	0.0219044	0.372471
SEC16A	ENSG00000148396	0.404164	0.0220305	0.374287
NMNAT2	ENSG00000157064	0.367068	0.0220954	0.374826
EMX2	ENSG00000170370	0.693007	0.0221026	0.374826
RP11-438H8.9	ENSG00000224830	-1.30193	0.0221199	0.374826
USP32P1	ENSG00000188933	-0.587616	0.0221747	0.375428
NXN	ENSG00000167693	-0.734273	0.0221955	0.375452
CTB-104F4.2	ENSG00000242870	1.27955	0.022247	0.375884
LARP1	ENSG00000155506	0.386023	0.0222596	0.375884
RP11-96H19.1	ENSG00000257261	-1.13909	0.0224022	0.377964
GRK4	ENSG00000125388	0.48079	0.0224432	0.378221
NCKIPSD	ENSG00000213672	0.388395	0.0224679	0.378221
MTND5P2	ENSG00000229622	1.18686	0.0224757	0.378221
CD200	ENSG00000091972	-0.388804	0.0225416	0.378729
ZNF853	ENSG00000236609	0.483625	0.0225448	0.378729
AC013460.1	ENSG00000229727	1.01639	0.0227165	0.380671
SOWAHC	ENSG00000198142	0.680344	0.0227192	0.380671
AC025335.1	ENSG00000179859	0.714914	0.0227567	0.380671
IFT140	ENSG00000187535	0.498162	0.0227568	0.380671
MIR1256	ENSG00000221808	-1.72554	0.0227581	0.380671
OR2L3	ENSG00000198128	-1.05587	0.0228237	0.38144
RP11-194N12.2	ENSG00000267222	1.28633	0.0229281	0.382368
CERKL	ENSG00000188452	1.2133	0.022937	0.382368
COX7A2	ENSG00000112695	-0.423778	0.0229382	0.382368
ITM2A	ENSG00000078596	-0.450165	0.0229972	0.382464
KDM4B	ENSG00000127663	0.488195	0.0230113	0.382464
PRKACA	ENSG00000072062	0.409027	0.0230123	0.382464
RP11-207C16.4	ENSG00000225408	1.63659	0.0230225	0.382464
LURAP1L	ENSG00000153714	0.866004	0.0230792	0.382682
KLF8	ENSG00000102349	-0.471425	0.0230979	0.382682
RP11-627G23.1	ENSG00000255545	1.03072	0.023106	0.382682
U6	ENSG00000200003	1.47957	0.0231142	0.382682
DNAH10OS	ENSG00000250091	0.608946	0.023149	0.382836
PIANP	ENSG00000139200	0.465487	0.0231628	0.382836
SNAPC4	ENSG00000165684	0.500962	0.0231989	0.382939
ABCD2	ENSG00000173208	-0.415846	0.0232084	0.382939
TAF15	ENSG00000172660	0.400875	0.0232523	0.38298
C12orf5	ENSG00000078237	-0.562047	0.0232659	0.38298
RP11-521A24.1	ENSG00000237645	-0.994294	0.0232699	0.38298
NPHP3	ENSG00000113971	0.487243	0.0233463	0.383912
ETS1	ENSG00000134954	-0.532613	0.0234435	0.385185
RP11-16N11.2	ENSG00000260572	1.03137	0.0234989	0.38577
RP11-983P16.4	ENSG00000257337	0.59471	0.0236075	0.387227
ALDOA	ENSG00000149925	0.385485	0.0236559	0.387456
VCAM1	ENSG00000162692	-0.980123	0.0236613	0.387456
CTD-2528L19.3	ENSG00000267319	1.74737	0.0236986	0.387741
ATP9B	ENSG00000166377	0.375683	0.0237406	0.388004
SNORD112	ENSG00000252144	1.329	0.0237546	0.388004
PODXL	ENSG00000128567	-0.417067	0.0237979	0.388296
DTNBP1	ENSG00000047579	-0.488322	0.0238123	0.388296
KDM3A	ENSG00000115548	-0.371643	0.0238671	0.388864
SETD1A	ENSG00000099381	0.590219	0.0239789	0.390312
RP11-1114A5.4	ENSG00000232611	0.607113	0.0239961	0.390312
PTH2R	ENSG00000144407	-0.874249	0.0240993	0.391664
U6	ENSG00000212482	1.04534	0.0241831	0.392698
RERG-IT1	ENSG00000256650	1.56253	0.0242806	0.393953
DBN1	ENSG00000113758	0.362924	0.0243292	0.394412
CLU	ENSG00000120885	0.467995	0.0243977	0.395194
CTC-281F24.1	ENSG00000261996	-1.56963	0.0244976	0.396483
BTBD1	ENSG00000064726	-0.337064	0.0245451	0.396691
CLSTN2	ENSG00000158258	0.47578	0.0245513	0.396691
AC020594.5	ENSG00000237133	-1.73841	0.0245769	0.396738
RNA5SP434	ENSG00000252456	2.60297	0.0246145	0.396738
CNR1	ENSG00000118432	-0.468997	0.0246166	0.396738
RP11-386G11.5	ENSG00000257913	0.987544	0.0246357	0.396738
SGCG	ENSG00000102683	1.40197	0.024678	0.396896
IFNAR2	ENSG00000249624	0.990141	0.0246862	0.396896
CD8A	ENSG00000153563	-0.864569	0.024754	0.397658
MAGI2	ENSG00000187391	0.364549	0.0247891	0.397763
LINC00504	ENSG00000248360	0.44977	0.0248104	0.397763
LINC00152	ENSG00000222041	0.714601	0.0248219	0.397763
ARID1B	ENSG00000049618	0.408604	0.0248896	0.398356
RP11-252A24.2	ENSG00000214331	0.548986	0.0248998	0.398356
SLCO4C1	ENSG00000173930	-0.817311	0.0249513	0.398649
HTR7	ENSG00000148680	-0.885225	0.0249594	0.398649
CCDC158	ENSG00000163749	-0.677562	0.0249936	0.398649
MLIP	ENSG00000146147	-0.40392	0.0250028	0.398649
ITFG3	ENSG00000167930	0.685081	0.0250223	0.398649
FCHSD1	ENSG00000197948	0.638518	0.0250409	0.398649
AC018755.15	ENSG00000267861	1.03666	0.025094	0.399154
CYP4F35P	ENSG00000265787	-1.06113	0.0251297	0.399154
PCDHB2	ENSG00000112852	0.635964	0.0251342	0.399154
LRRTM3	ENSG00000198739	-0.34934	0.0251593	0.399227
C1orf115	ENSG00000162817	-0.340229	0.0252823	0.400699
PEG10	ENSG00000242265	0.356261	0.0253037	0.400699
ZNF354C	ENSG00000177932	-0.445852	0.0253234	0.400699
LL22NC03-13G6.2	ENSG00000224404	-0.969481	0.0253344	0.400699
EMCN	ENSG00000164035	-0.679197	0.0253898	0.401249
RP11-102L12.2	ENSG00000259326	0.72746	0.025544	0.403192
CEP250	ENSG00000126001	0.416278	0.0255542	0.403192
ZNF43	ENSG00000198521	0.406321	0.0257346	0.405608
FAIM2	ENSG00000135472	0.435838	0.0257523	0.405608
RNA5SP166	ENSG00000201846	2.46552	0.025771	0.405608
GNPTAB	ENSG00000111670	-0.341788	0.0258011	0.405608
DISP2	ENSG00000140323	0.423103	0.0258262	0.405608
RP4-799P18.5	ENSG00000232166	1.09812	0.0258322	0.405608
CCR10	ENSG00000184451	0.953498	0.0258732	0.405924
LCA5	ENSG00000135338	0.435072	0.025905	0.406096
CDH3	ENSG00000062038	-0.70256	0.0259332	0.406147
FAM181B	ENSG00000182103	0.660471	0.0259899	0.406147
SNORD114-10	ENSG00000200279	-1.09595	0.0259987	0.406147
RNU7-16P	ENSG00000252280	1.73422	0.0260119	0.406147
LIMD2	ENSG00000136490	-0.595636	0.0260126	0.406147
SEC14L6	ENSG00000214491	0.946224	0.0261092	0.407132
MYOM2	ENSG00000036448	0.676916	0.0261175	0.407132
snoU2_19	ENSG00000201592	1.43593	0.026145	0.407221
MYCT1	ENSG00000120279	-0.673413	0.026165	0.407221
RP11-475O6.1	ENSG00000233008	0.72573	0.0262518	0.408225
RP11-13K12.1	ENSG00000267506	-0.6911	0.0262788	0.408225
U6	ENSG00000206623	1.32605	0.026293	0.408225
GTF2H2	ENSG00000145736	0.678354	0.0263134	0.408225
LRCH4	ENSG00000077454	0.513052	0.0264537	0.410074
RORB	ENSG00000198963	0.39435	0.0264917	0.410337
NBPF9	ENSG00000168614	0.451071	0.026525	0.410525
RP11-304L19.3	ENSG00000261123	1.10721	0.0266009	0.411373
GPR123	ENSG00000197177	0.397285	0.0267793	0.413172
FUT1	ENSG00000174951	-0.699641	0.0267799	0.413172
MBP	ENSG00000197971	0.731196	0.0267809	0.413172
SYT7	ENSG00000011347	0.403482	0.0268314	0.413376
TMEM204	ENSG00000131634	-1.09135	0.0268557	0.413376
MAPK8IP3	ENSG00000138834	0.357857	0.0268578	0.413376
SUPT6H	ENSG00000109111	0.350682	0.0269621	0.414654
AC009362.2	ENSG00000233287	1.5231	0.0270191	0.415121
CACNA1A	ENSG00000141837	0.422561	0.0270351	0.415121
ZC3H12C	ENSG00000149289	0.420254	0.027091	0.415651
PPT1	ENSG00000131238	-0.349558	0.0271274	0.415829
WBSCR22	ENSG00000071462	0.519218	0.0271453	0.415829
TICAM1	ENSG00000127666	0.713176	0.0272249	0.41646
C18orf8	ENSG00000141452	0.527542	0.0272457	0.41646
GLP2R	ENSG00000065325	1.26814	0.0272506	0.41646
DUSP12	ENSG00000081721	-0.580059	0.0272994	0.416662
GRM8	ENSG00000179603	0.502946	0.0273147	0.416662
RP11-2E17.1	ENSG00000259417	-0.531102	0.0273281	0.416662
BAZ2A	ENSG00000076108	0.374428	0.0274148	0.417657
MOK	ENSG00000080823	0.407977	0.027458	0.417989
GNG11	ENSG00000127920	-0.735511	0.0275107	0.418131
MIR3685	ENSG00000265917	-1.43726	0.0275229	0.418131
POM121C	ENSG00000135213	0.425996	0.0275318	0.418131
C19orf68	ENSG00000185453	0.600613	0.0275761	0.418429
PNMA1	ENSG00000176903	0.361203	0.0275944	0.418429
GOLGA8A	ENSG00000175265	0.455373	0.0276444	0.418861
TBR1	ENSG00000136535	0.471977	0.0276787	0.419055
EGR2	ENSG00000122877	-0.92012	0.0277776	0.419114
UBAP2	ENSG00000137073	0.402896	0.0277798	0.419114
RP11-506B4.5	ENSG00000227539	1.18245	0.0277937	0.419114
PCDHB5	ENSG00000113209	0.521611	0.0277984	0.419114
GLIS1	ENSG00000174332	0.659901	0.0278128	0.419114
RP11-66B24.4	ENSG00000259583	-0.542997	0.0278152	0.419114
MKRN5P	ENSG00000224430	0.586053	0.0278567	0.419114
PEX5L	ENSG00000114757	-0.431461	0.0278892	0.419114
SLC22A5	ENSG00000197375	0.513589	0.0279182	0.419114
SFTPD	ENSG00000133661	-1.22461	0.0279184	0.419114
PDGFD	ENSG00000170962	-0.707038	0.0279465	0.419114
PRKCSH	ENSG00000130175	0.424871	0.0279912	0.419114
U6	ENSG00000207003	2.64449	0.0279913	0.419114
MGLL	ENSG00000074416	-0.357171	0.0279923	0.419114
ZNF124	ENSG00000196418	-0.508698	0.0280055	0.419114
RALY	ENSG00000125970	0.42632	0.0280704	0.419576
FAM115B	ENSG00000223459	0.739623	0.0280863	0.419576
NPY5R	ENSG00000164129	-0.750121	0.0281208	0.419576
PIM1	ENSG00000137193	0.688342	0.0281226	0.419576
CS	ENSG00000062485	0.329863	0.0282612	0.421321
PCDHAC2	ENSG00000243232	-0.444033	0.028302	0.421607
GHR	ENSG00000112964	-0.635422	0.0283687	0.422146
EMP1	ENSG00000134531	1.40468	0.0283815	0.422146
U6	ENSG00000202239	2.4441	0.0284527	0.422881
NBL1	ENSG00000158747	-0.366035	0.028498	0.423057
TLCD1	ENSG00000160606	1.10557	0.0285112	0.423057
EPHA4	ENSG00000116106	-0.355987	0.0285297	0.423057
MTMR11	ENSG00000014914	0.618902	0.0286177	0.424039
ZNF737	ENSG00000237440	-0.392794	0.0286728	0.424532
ACY3	ENSG00000132744	-0.975352	0.0288522	0.426677
CYLD	ENSG00000083799	-0.341307	0.0288652	0.426677
AC090571.1	ENSG00000256905	1.08137	0.0288834	0.426677
APC2	ENSG00000115266	0.351804	0.0289383	0.427163
GNA12	ENSG00000146535	0.437104	0.0290118	0.427613
RP11-720L2.3	ENSG00000264433	-1.63088	0.0290229	0.427613
RPSAP57	ENSG00000267524	-1.10741	0.0290346	0.427613
ANKRD52	ENSG00000139645	0.389216	0.0290569	0.427617
STK3	ENSG00000104375	0.513025	0.0291326	0.428407
PCNXL3	ENSG00000197136	0.449296	0.0292486	0.429526
HIST1H4D	ENSG00000188987	-0.548132	0.0292691	0.429526
IQSEC1	ENSG00000144711	0.403678	0.0292749	0.429526
NOX4	ENSG00000086991	-0.71006	0.0293361	0.4301
TTBK1	ENSG00000146216	0.393628	0.0294131	0.430782
MIR9-3	ENSG00000207819	2.11964	0.0294413	0.430782
PCIF1	ENSG00000100982	0.559848	0.029449	0.430782
RP11-395I14.2	ENSG00000253476	1.63883	0.0295366	0.431741
CDC42SE2	ENSG00000158985	-0.328074	0.0295667	0.431856
C8orf34	ENSG00000165084	-0.48262	0.0296216	0.431965
WDTC1	ENSG00000142784	0.467717	0.0296405	0.431965
RP11-460N20.5	ENSG00000226002	1.08694	0.0296408	0.431965
RERE	ENSG00000142599	0.353399	0.029762	0.433316
BHLHE40-AS1	ENSG00000235831	1.17511	0.029778	0.433316
ARHGAP29	ENSG00000137962	-0.350758	0.0298603	0.43419
WDR17	ENSG00000150627	-0.343082	0.0299342	0.434939
TM9SF2	ENSG00000125304	-0.333807	0.0299937	0.43528
RXRG	ENSG00000143171	-0.719632	0.0300078	0.43528
RAB11FIP5	ENSG00000135631	0.413377	0.0300247	0.43528
RNU5E-1	ENSG00000199347	0.694726	0.0301228	0.436377
7SK	ENSG00000201600	2.00021	0.0301777	0.436848
PCBP1-AS1	ENSG00000179818	0.418284	0.0302887	0.437756
CDK5	ENSG00000164885	-0.450053	0.0303024	0.437756
PCDHB10	ENSG00000120324	-0.571427	0.0303079	0.437756
MIR4767	ENSG00000264268	1.20986	0.0304505	0.438381
ELAVL3	ENSG00000196361	0.41067	0.0304523	0.438381
DPF3	ENSG00000205683	0.450408	0.0304834	0.438381
CTC-338M12.5	ENSG00000250222	1.39339	0.0304921	0.438381
CTD-2192J16.21	ENSG00000269560	-1.74385	0.0304926	0.438381
RP1-46F2.3	ENSG00000258240	-0.934971	0.0304993	0.438381
PNMA5	ENSG00000198883	-0.544319	0.0305088	0.438381
RP11-159F24.1	ENSG00000248092	0.540176	0.0306788	0.440498
CDH11	ENSG00000140937	-0.372772	0.0307559	0.44128
AC007308.1	ENSG00000230344	1.02325	0.0308342	0.441633
CTC-246B18.8	ENSG00000268262	1.19374	0.0308533	0.441633
RP11-815J4.6	ENSG00000256616	1.00055	0.0308705	0.441633
ZNF446	ENSG00000083838	0.505808	0.030882	0.441633
KCTD9	ENSG00000104756	0.429639	0.0308939	0.441633
ELFN1	ENSG00000225968	-0.608842	0.0309533	0.442121
ING5	ENSG00000168395	0.490674	0.0309734	0.442121
RP11-430I15.2	ENSG00000237492	-1.20992	0.0309964	0.442125
RILPL1	ENSG00000188026	0.411199	0.0310653	0.442782
AC011330.12	ENSG00000240430	1.292	0.0311868	0.443926
RP9	ENSG00000164610	0.613453	0.0311996	0.443926
PTGDS	ENSG00000107317	0.392337	0.0312139	0.443926
MIR1255B2	ENSG00000221545	-2.43297	0.0312585	0.444235
RP11-202P11.1	ENSG00000224596	0.715284	0.0313272	0.444887
WNK2	ENSG00000165238	0.419438	0.031457	0.446114
SDCBP2-AS1	ENSG00000234684	0.886312	0.0314614	0.446114
RNA5SP497	ENSG00000251890	1.99498	0.0314906	0.446114
RP4-614O4.11	ENSG00000261582	1.30929	0.0315052	0.446114
CHAF1A	ENSG00000167670	0.579418	0.0315578	0.446444
ALG14	ENSG00000172339	-0.749729	0.0315744	0.446444
TMEM27	ENSG00000147003	-1.04357	0.0316652	0.447403
FOXF2	ENSG00000137273	-0.769286	0.0316909	0.447442
MTND2P28	ENSG00000225630	0.880216	0.0317545	0.448015
CYTH4	ENSG00000100055	-0.641541	0.0318047	0.448398
AC010525.6	ENSG00000267183	1.33801	0.0318502	0.448714
PCSK7	ENSG00000160613	0.382171	0.0319124	0.449198
RP11-38G5.2	ENSG00000259548	-1.36835	0.031988	0.449198
TRGC2	ENSG00000227191	-1.20541	0.0320131	0.449198
TRNP1	ENSG00000253368	0.412614	0.0320168	0.449198
UBL5	ENSG00000198258	-0.474114	0.0320216	0.449198
RP11-65N13.4	ENSG00000236465	1.56749	0.032023	0.449198
TPI1	ENSG00000111669	-0.345084	0.0320757	0.449613
SBNO2	ENSG00000064932	0.584943	0.0322721	0.451576
HIST1H2BJ	ENSG00000124635	-1.19646	0.0323093	0.451576
STAT4	ENSG00000138378	0.506229	0.0323142	0.451576
CPSF1P1	ENSG00000214076	-0.540927	0.0323498	0.451576
HSPA12B	ENSG00000132622	-0.710064	0.0323535	0.451576
MYO19	ENSG00000141140	0.492433	0.0323691	0.451576
SCARNA6	ENSG00000251791	-0.608969	0.032378	0.451576
MIR563	ENSG00000207815	2.00726	0.0324185	0.451817
PACS1	ENSG00000175115	0.352959	0.0324635	0.45212
RP11-863K10.4	ENSG00000233170	0.906021	0.0325534	0.453048
RP11-697E2.7	ENSG00000228998	-0.49366	0.0326835	0.454535
SASH1	ENSG00000111961	0.343456	0.0327279	0.454826
PLP2	ENSG00000102007	1.04716	0.0330538	0.45884
PIK3CD	ENSG00000171608	-0.602768	0.0330638	0.45884
RPS6KA2	ENSG00000071242	0.354923	0.0330941	0.458933
Y_RNA	ENSG00000252106	1.46734	0.0331366	0.459195
TCEAL3	ENSG00000196507	0.41776	0.0332202	0.460027
COL18A1	ENSG00000182871	-0.533693	0.0332766	0.460422
HAR1A	ENSG00000225978	-0.806076	0.033296	0.460422
SART1	ENSG00000175467	0.423175	0.0333863	0.461342
CDC40	ENSG00000168438	-0.362589	0.0334329	0.461411
EDEM1	ENSG00000134109	0.450135	0.0334387	0.461411
DOK5	ENSG00000101134	-0.457489	0.0334928	0.461831
PROKR2	ENSG00000101292	-0.804733	0.0335176	0.461845
RP11-678G15.1	ENSG00000264596	0.969043	0.0335807	0.46226
CAP2	ENSG00000112186	-0.344114	0.0336459	0.46226
KCNH4	ENSG00000089558	0.918347	0.0336732	0.46226
CTD-3138B18.6	ENSG00000268201	1.14034	0.0336849	0.46226
RP11-482L11.1	ENSG00000254897	-1.06678	0.0336882	0.46226
BX004987.4	ENSG00000185044	1.06073	0.0336918	0.46226
RP6-65G23.3	ENSG00000259153	-0.760199	0.0337139	0.46226
DAD1	ENSG00000129562	-0.40542	0.0337779	0.462806
ZDHHC11	ENSG00000188818	-0.686276	0.0338012	0.462806
RP11-761I4.3	ENSG00000259343	0.93284	0.0339478	0.463769
LY86-AS1	ENSG00000216863	-0.67903	0.0339639	0.463769
ZBTB49	ENSG00000168826	0.535481	0.0339657	0.463769
ALDH1L1	ENSG00000144908	0.507539	0.0339669	0.463769
RP5-849H19.2	ENSG00000213703	1.41641	0.0340489	0.463994
RASGRF1	ENSG00000058335	0.345443	0.0340712	0.463994
SDR16C5	ENSG00000170786	-0.715169	0.0340718	0.463994
AL512625.1	ENSG00000203438	-1.17704	0.0340926	0.463994
GIMAP5	ENSG00000196329	-0.667676	0.0341266	0.463994
PNKD	ENSG00000127838	0.442862	0.0342057	0.463994
SHE	ENSG00000169291	-0.558972	0.0342058	0.463994
ITGA4	ENSG00000115232	-0.686095	0.0342364	0.463994
DSCAML1	ENSG00000177103	0.456045	0.0342446	0.463994
MIR657	ENSG00000207736	-1.49648	0.0342781	0.463994
RP11-561C5.3	ENSG00000259295	0.503518	0.0342823	0.463994
HNRNPAB	ENSG00000197451	0.436837	0.0342883	0.463994
RP11-288G11.3	ENSG00000234531	0.808952	0.0343213	0.463994
GOLGA7B	ENSG00000155265	0.510151	0.0343718	0.463994
APBB1IP	ENSG00000077420	-0.66124	0.0344048	0.463994
TTC25	ENSG00000204815	0.669767	0.0344107	0.463994
TNXB	ENSG00000168477	0.485131	0.0344253	0.463994
USP2	ENSG00000036672	0.422362	0.0344433	0.463994
NQO2	ENSG00000124588	0.478178	0.0344626	0.463994
SNORD114-25	ENSG00000200612	-1.74764	0.0345374	0.463994
KDM5B-AS1	ENSG00000228288	1.2323	0.0345495	0.463994
AP3D1	ENSG00000065000	0.337881	0.034563	0.463994
RP11-178A10.1	ENSG00000185904	-0.693795	0.0345636	0.463994
DLEU7-AS1	ENSG00000237152	-1.59363	0.0345909	0.463994
MMADHC	ENSG00000168288	-0.42917	0.0345933	0.463994
TTC39A	ENSG00000085831	0.680829	0.0346029	0.463994
NBPF3	ENSG00000142794	-0.521682	0.0347497	0.465294
DPYSL5	ENSG00000157851	0.427981	0.0347529	0.465294
TMEM233	ENSG00000224982	1.06556	0.0347716	0.465294
EXOC3	ENSG00000180104	0.379393	0.034839	0.465876
RP11-111F5.3	ENSG00000231212	-1.19548	0.0350445	0.467861
RP11-423O2.3	ENSG00000230446	1.99919	0.0350471	0.467861
NEFM	ENSG00000104722	0.554719	0.0350596	0.467861
TMEM145	ENSG00000167619	0.509631	0.0351247	0.46841
PDE6B	ENSG00000133256	0.647936	0.0351853	0.468878
RP4-816N1.7	ENSG00000258092	1.54299	0.035208	0.468878
NEAT1	ENSG00000245532	0.531257	0.0352865	0.469603
PCDHAC1	ENSG00000248383	-0.634226	0.0353309	0.469644
RNA5SP508	ENSG00000223259	-2.39011	0.0353379	0.469644
TRMT12	ENSG00000183665	-0.457406	0.0354857	0.471029
ARHGEF26-AS1	ENSG00000243069	0.651824	0.0354905	0.471029
AC005519.4	ENSG00000258559	0.880038	0.0355988	0.472145
SLC25A30	ENSG00000174032	-0.53576	0.035634	0.472238
TMPPE	ENSG00000188167	0.469254	0.0356621	0.472238
PFKFB3	ENSG00000170525	0.453812	0.0356922	0.472238
PAPSS2	ENSG00000198682	-0.554407	0.0357028	0.472238
DNMT3A	ENSG00000119772	0.383687	0.0358065	0.472968
RP11-588K22.2	ENSG00000260244	-0.408653	0.035837	0.472968
ARPC5	ENSG00000162704	-0.347731	0.0358438	0.472968
CUL9	ENSG00000112659	0.448353	0.0358572	0.472968
LRFN3	ENSG00000126243	0.492233	0.035896	0.472968
OGFOD3	ENSG00000181396	0.542123	0.0359169	0.472968
TCEAL2	ENSG00000184905	0.356715	0.0359281	0.472968
AC009041.2	ENSG00000269047	1.71332	0.0359783	0.473092
CEP164	ENSG00000110274	0.428354	0.0359861	0.473092
LMAN2L	ENSG00000114988	-0.565302	0.0360573	0.473516
RP11-552M11.8	ENSG00000260948	0.727783	0.0360724	0.473516
RCC2	ENSG00000179051	0.376744	0.0360913	0.473516
HIST1H4C	ENSG00000197061	-0.501696	0.0361274	0.473671
CTD-2015H6.3	ENSG00000249042	-0.558183	0.0361809	0.474053
RP11-80I15.1	ENSG00000223849	1.61007	0.0362588	0.474218
POLR2A	ENSG00000181222	0.438898	0.0362716	0.474218
HSBP1	ENSG00000230989	-0.331121	0.0362891	0.474218
TRIB1	ENSG00000173334	-0.453186	0.036291	0.474218
PGM5P2	ENSG00000227558	0.954236	0.036447	0.475753
SPATA2L	ENSG00000158792	-0.547742	0.0364573	0.475753
RNA5S9	ENSG00000201321	-1.39547	0.0365264	0.476335
Y_RNA	ENSG00000200788	1.62698	0.0366395	0.476894
U2	ENSG00000222414	-0.892488	0.0366534	0.476894
ITGB2	ENSG00000160255	-0.668987	0.0366653	0.476894
PRRC2A	ENSG00000204469	0.346251	0.0366672	0.476894
H1FX	ENSG00000184897	0.487452	0.0367242	0.477316
CAPZA2	ENSG00000198898	-0.331898	0.0368155	0.478184
CCDC164	ENSG00000157856	0.861	0.03685	0.478313
RP11-77H9.5	ENSG00000259939	1.41239	0.0368852	0.478451
APOL2	ENSG00000128335	0.460507	0.0370283	0.479823
DLG3	ENSG00000082458	-0.323991	0.0370403	0.479823
PDE1A	ENSG00000115252	-0.35158	0.0371026	0.479995
U6	ENSG00000252113	2.02043	0.0371317	0.479995
MT1X	ENSG00000187193	1.18172	0.0371577	0.479995
C20orf27	ENSG00000101220	-0.546288	0.0371601	0.479995
SEC14L1	ENSG00000129657	0.353687	0.0371768	0.479995
CD99L2	ENSG00000102181	0.312058	0.0373456	0.481783
ADCYAP1	ENSG00000141433	-0.522224	0.0373648	0.481783
PDAP1	ENSG00000106244	0.399636	0.0374117	0.482068
ZC3H6	ENSG00000188177	0.340841	0.0375016	0.482907
RP4-631H13.4	ENSG00000231866	1.79686	0.0375825	0.483433
TNRC6A	ENSG00000090905	0.347218	0.0376541	0.483433
MIR5687	ENSG00000265135	1.17798	0.0376752	0.483433
CTD-2058B24.2	ENSG00000259048	-0.795596	0.0376797	0.483433
YAP1	ENSG00000137693	0.460633	0.0377099	0.483433
PMS2P3	ENSG00000127957	0.576676	0.037716	0.483433
FBLN2	ENSG00000163520	-0.564801	0.0377302	0.483433
CCND2	ENSG00000118971	-0.361376	0.0377663	0.483433
KLHL13	ENSG00000003096	-0.600911	0.0377894	0.483433
UBE2I	ENSG00000103275	0.363208	0.0377907	0.483433
VN1R82P	ENSG00000268995	1.11481	0.0378344	0.483453
AC093171.1	ENSG00000231578	-1.33519	0.037842	0.483453
AMZ1	ENSG00000174945	0.682928	0.0379188	0.484117
BTBD3	ENSG00000132640	-0.334945	0.0379696	0.484448
BDH1	ENSG00000161267	0.417398	0.0380385	0.48501
MIR548AS	ENSG00000263741	1.85539	0.0380793	0.485212
ATHL1	ENSG00000142102	-0.739234	0.0381639	0.485629
RNU5A-1	ENSG00000199568	-0.410566	0.0381716	0.485629
BCHE	ENSG00000114200	-0.578343	0.0381868	0.485629
CTA-204B4.2	ENSG00000259891	0.630743	0.0382294	0.485852
LINC00539	ENSG00000244054	-1.55958	0.0383609	0.487034
FOSL2	ENSG00000075426	0.537598	0.0383724	0.487034
EHMT1	ENSG00000181090	0.372328	0.0385988	0.489396
RFX1	ENSG00000132005	0.675253	0.0386088	0.489396
CTSL1	ENSG00000135047	-0.374164	0.0387299	0.490422
ACBD7	ENSG00000176244	0.595672	0.0387829	0.490422
SAPCD1-AS1	ENSG00000235663	0.889733	0.0388121	0.490422
TADA2B	ENSG00000173011	0.434652	0.0388217	0.490422
DCUN1D2	ENSG00000150401	0.396965	0.0388292	0.490422
GSTA1	ENSG00000243955	-1.79631	0.0388599	0.490422
RP11-266K22.2	ENSG00000229044	1.20946	0.0388669	0.490422
AP001619.2	ENSG00000227698	-1.74078	0.0388924	0.490422
RNF26	ENSG00000173456	0.505526	0.0389164	0.490422
RND3	ENSG00000115963	-0.481996	0.0389637	0.4907
FN1	ENSG00000115414	-0.381108	0.0391333	0.492517
DSC2	ENSG00000134755	-0.622579	0.0392245	0.493159
RPL18AP14	ENSG00000223733	-1.28228	0.0392547	0.493159
RP11-426C22.6	ENSG00000260953	-1.1817	0.0393165	0.493159
PRPF8	ENSG00000174231	0.339302	0.0393166	0.493159
CRYBB1	ENSG00000100122	-0.998288	0.039325	0.493159
C19orf77	ENSG00000095932	-1.08568	0.0393422	0.493159
AC093415.2	ENSG00000235257	0.630091	0.0393616	0.493159
ZNF667	ENSG00000198046	0.368752	0.0394519	0.493973
RP1-99E18.2	ENSG00000218996	1.04811	0.0396112	0.49565
SCRIB	ENSG00000180900	0.496881	0.0397368	0.496794
RP1-35C21.2	ENSG00000227579	-1.09356	0.0397677	0.496794
PCDHA4	ENSG00000204967	-0.731769	0.0398276	0.496794
C12orf68	ENSG00000177875	-0.589563	0.0398352	0.496794
CTD-2012K14.7	ENSG00000259804	1.05278	0.0398917	0.496794
RP11-57J16.1	ENSG00000265374	1.33496	0.0399127	0.496794
RP11-517C16.2	ENSG00000261286	0.910158	0.039913	0.496794
CAPN1	ENSG00000014216	0.393023	0.0399315	0.496794
CYBRD1	ENSG00000071967	0.446276	0.0399578	0.496794
AKAP12	ENSG00000131016	0.359944	0.039976	0.496794
GRIA1	ENSG00000155511	-0.312617	0.0399833	0.496794
GAB3	ENSG00000160219	-0.765259	0.0400321	0.497082
RP11-401P9.4	ENSG00000261685	-0.595212	0.0400856	0.49743
HRK	ENSG00000135116	-0.408794	0.0401302	0.497666
HNRPCP	ENSG00000258900	0.867791	0.0402687	0.498493
SNORA73B	ENSG00000200087	0.394764	0.0402801	0.498493
CAMTA2	ENSG00000108509	0.394594	0.0403031	0.498493
GDA	ENSG00000119125	-0.349899	0.0403039	0.498493
RP11-91P24.3	ENSG00000255115	1.38216	0.0403249	0.498493
DPP7	ENSG00000176978	0.393967	0.0403736	0.4986
RP11-131K5.1	ENSG00000266744	1.45859	0.0403848	0.4986
RP4-773N10.4	ENSG00000258634	0.585817	0.0404269	0.498804
FUT8	ENSG00000033170	-0.374769	0.0405092	0.499058
AC058791.2	ENSG00000231721	0.355329	0.0405129	0.499058
CRABP2	ENSG00000143320	1.0106	0.0405566	0.499058
TRIM66	ENSG00000166436	0.410265	0.0405745	0.499058
MID1IP1-AS1	ENSG00000238123	1.50128	0.0406351	0.499058
CTD-2318B16.1	ENSG00000262381	1.73362	0.0406505	0.499058
PXDN	ENSG00000130508	0.496032	0.0406804	0.499058
LENG8	ENSG00000167615	0.400633	0.0406914	0.499058
PEX6	ENSG00000124587	0.464352	0.0406923	0.499058
AK5	ENSG00000154027	-0.357202	0.0407225	0.499058
FLJ22184	ENSG00000183248	0.639758	0.0407295	0.499058
BCL9	ENSG00000116128	0.382601	0.0407789	0.499201
CCDC57	ENSG00000176155	0.392268	0.0407985	0.499201
AF131215.3	ENSG00000254936	0.563993	0.040822	0.499201
PDIA2	ENSG00000185615	0.577943	0.0408473	0.499201
IGDCC3	ENSG00000174498	0.658861	0.0408694	0.499201
CDH12	ENSG00000154162	0.372059	0.0409205	0.499217
ECHDC2	ENSG00000121310	0.454345	0.040924	0.499217
SAMD5	ENSG00000203727	0.59908	0.0409908	0.499217
RPS6KA2-IT1	ENSG00000232082	0.937501	0.0409937	0.499217
NUMBL	ENSG00000105245	0.411693	0.0409989	0.499217
GALNT1	ENSG00000141429	-0.347854	0.0410394	0.499339
SRRM2	ENSG00000167978	0.398698	0.0410602	0.499339
RP11-261C10.3	ENSG00000214837	0.578523	0.0411883	0.500468
KIAA1614	ENSG00000135835	0.49034	0.0412173	0.500468
COX7C	ENSG00000127184	-0.349957	0.0412301	0.500468
NCL	ENSG00000115053	0.36724	0.0413294	0.501094
DNALI1	ENSG00000163879	0.569766	0.0413332	0.501094
SNORA22	ENSG00000199571	-1.26393	0.041486	0.502534
PIEZO1	ENSG00000103335	-0.48146	0.0415186	0.502534
F13A1	ENSG00000124491	-0.76164	0.0415294	0.502534
ASPSCR1	ENSG00000169696	0.494969	0.0416707	0.503559
MAP2K3	ENSG00000034152	0.755151	0.0418018	0.503559
MYL12B	ENSG00000118680	-0.331656	0.0418208	0.503559
KDSR	ENSG00000119537	0.379047	0.0418895	0.503559
TH1L	ENSG00000101158	0.386194	0.0419743	0.503559
MIR3170	ENSG00000263399	3.19796	0.0419762	0.503559
TRAJ22	ENSG00000211867	3.19796	0.0419762	0.503559
MIR1276	ENSG00000221634	3.19796	0.0419762	0.503559
MIR769	ENSG00000211580	3.19796	0.0419762	0.503559
MIR1301	ENSG00000221445	3.19796	0.0419762	0.503559
SNORA51	ENSG00000206961	3.19796	0.0419762	0.503559
AC097493.1	ENSG00000265901	3.19796	0.0419762	0.503559
SNORA57	ENSG00000212529	3.19796	0.0419762	0.503559
snoU13	ENSG00000238466	3.19796	0.0419762	0.503559
SPP2	ENSG00000072080	0.960894	0.0420099	0.503654
SNORA46	ENSG00000212371	2.14962	0.0420853	0.50406
BLOC1S5	ENSG00000188428	0.582518	0.0421513	0.50406
MIR378I	ENSG00000263463	-2.48309	0.042167	0.50406
PRR12	ENSG00000126464	0.45255	0.0421699	0.50406
ZNF821	ENSG00000102984	0.503593	0.0421732	0.50406
RP1-283E3.8	ENSG00000268575	0.710259	0.0422576	0.504303
Metazoa_SRP	ENSG00000265802	1.51287	0.0422673	0.504303
RAVER1	ENSG00000161847	0.659509	0.0422713	0.504303
RP11-167N5.5	ENSG00000267834	1.20212	0.0423872	0.505376
AL137145.1	ENSG00000215244	0.685952	0.0424426	0.505727
TM4SF18	ENSG00000163762	-0.718488	0.0425566	0.505958
GTDC1	ENSG00000121964	0.307913	0.0425589	0.505958
RP11-423G4.7	ENSG00000260987	-0.510711	0.0425997	0.505958
SLC1A4	ENSG00000115902	0.31981	0.042603	0.505958
CAMK1D	ENSG00000183049	0.426067	0.0426406	0.505958
LGALS9	ENSG00000168961	-0.762815	0.0426465	0.505958
LANCL2	ENSG00000132434	-0.318393	0.0426505	0.505958
ABCB1	ENSG00000085563	-0.486939	0.0426872	0.505958
CR848007.2	ENSG00000170165	-0.99251	0.0426959	0.505958
ZFHX2	ENSG00000136367	0.386701	0.0427424	0.506201
CHL1	ENSG00000134121	-0.39819	0.0427906	0.506382
ALDH7A1	ENSG00000164904	0.377411	0.0428097	0.506382
RBX1	ENSG00000100387	0.513367	0.0428359	0.506384
C9orf153	ENSG00000187753	1.397	0.042902	0.506845
AC092846.1	ENSG00000222262	1.06781	0.0429269	0.506845
BHLHE22	ENSG00000180828	0.675885	0.0429683	0.507026
RP1-86D1.2	ENSG00000228972	0.751555	0.0430386	0.507543
RP11-797H7.5	ENSG00000189316	1.50784	0.0430669	0.507543
PMEPA1	ENSG00000124225	0.660513	0.04315	0.507543
RP3-341D10.4	ENSG00000228609	0.61438	0.0431756	0.507543
MAN2B2	ENSG00000013288	0.358521	0.0431986	0.507543
ARHGEF10	ENSG00000104728	0.363998	0.0432188	0.507543
CTD-2260A17.2	ENSG00000247121	0.527732	0.0432281	0.507543
TPM3	ENSG00000143549	-0.321343	0.0432282	0.507543
TMEM215	ENSG00000188133	-0.874143	0.0432467	0.507543
XPC	ENSG00000154767	0.404788	0.0433973	0.508732
DAG1	ENSG00000173402	0.33258	0.0434003	0.508732
C16orf87	ENSG00000155330	-0.398709	0.04348	0.509359
RASGRP1	ENSG00000172575	-0.401696	0.0435116	0.509423
LINC00609	ENSG00000257585	0.839774	0.043614	0.510316
ERRFI1	ENSG00000116285	0.416348	0.0436814	0.510548
CAMTA1	ENSG00000171735	0.336365	0.0436939	0.510548
RP11-705C15.2	ENSG00000256594	-0.857722	0.0437126	0.510548
PDE10A	ENSG00000112541	-0.366749	0.0437671	0.510879
RP11-274H2.5	ENSG00000261051	0.941489	0.0439323	0.5125
ALDH6A1	ENSG00000119711	0.439016	0.0440596	0.513677
APC	ENSG00000134982	-0.402511	0.0441488	0.514174
SNORD114-15	ENSG00000201557	0.822799	0.0441551	0.514174
ATF6B	ENSG00000213676	0.418113	0.0442348	0.51423
RP4-613B23.1	ENSG00000230084	0.901845	0.0442376	0.51423
RP11-826N14.2	ENSG00000248469	-0.910006	0.0443399	0.51423
C19orf60	ENSG00000006015	0.444405	0.0444133	0.51423
U6	ENSG00000207208	-2.41836	0.0444807	0.51423
COTL1	ENSG00000103187	0.432529	0.044499	0.51423
HSPB6	ENSG00000004776	0.640533	0.0445058	0.51423
DDIT4	ENSG00000168209	0.502044	0.0445527	0.51423
AL592494.5	ENSG00000227082	-0.558598	0.0446016	0.51423
DRAP1	ENSG00000175550	0.416559	0.044623	0.51423
SCARNA24	ENSG00000252777	-3.15243	0.0446353	0.51423
U7	ENSG00000238523	-3.15243	0.0446353	0.51423
MIR4502	ENSG00000265450	-3.15243	0.0446353	0.51423
U6	ENSG00000252339	-3.15243	0.0446353	0.51423
AL096677.1	ENSG00000269407	-3.15243	0.0446353	0.51423
AC074338.5	ENSG00000228015	-3.15243	0.0446353	0.51423
snoU13	ENSG00000238624	-3.15243	0.0446353	0.51423
SNORA35	ENSG00000239182	-3.15243	0.0446353	0.51423
SNORD41	ENSG00000212302	1.96355	0.0447297	0.515013
TCEAL4	ENSG00000133142	0.323242	0.0448012	0.515206
FNBP1	ENSG00000187239	0.386346	0.044828	0.515206
SIN3B	ENSG00000127511	0.323619	0.0448331	0.515206
LRIG1	ENSG00000144749	0.516883	0.0448523	0.515206
COMMD9	ENSG00000110442	-0.378555	0.0449152	0.515521
GLIS2	ENSG00000126603	0.687693	0.0449368	0.515521
TTC28	ENSG00000100154	0.351058	0.0449976	0.515521
RP11-923I11.4	ENSG00000260473	-0.977349	0.0450161	0.515521
GAR1	ENSG00000109534	-0.649481	0.0450494	0.515521
CACNA1C	ENSG00000151067	0.423822	0.045104	0.515521
DNAH1	ENSG00000114841	0.425236	0.0451042	0.515521
STK32B	ENSG00000152953	0.717362	0.0451049	0.515521
RP11-175P13.2	ENSG00000257696	1.65325	0.045141	0.515521
ACRC	ENSG00000147174	0.684538	0.0451445	0.515521
CRB2	ENSG00000148204	0.60507	0.0452179	0.515877
HPCAL4	ENSG00000116983	-0.317856	0.0452358	0.515877
NAT8L	ENSG00000185818	0.363276	0.0452552	0.515877
RP11-812I20.2	ENSG00000216813	1.40147	0.0452898	0.515903
RP11-274N19.2	ENSG00000250970	1.08561	0.0453105	0.515903
PTPN3	ENSG00000070159	-0.428356	0.0453452	0.515997
SNORD116-23	ENSG00000207375	1.06329	0.0454153	0.516074
AKAP1	ENSG00000121057	0.336091	0.0454179	0.516074
CNOT3	ENSG00000088038	0.453899	0.0454375	0.516074
7SK	ENSG00000222898	1.4804	0.0454579	0.516074
MAP7D1	ENSG00000116871	0.357681	0.0455011	0.516263
HTR1A	ENSG00000178394	-0.787321	0.0456551	0.517574
C9orf172	ENSG00000232434	0.576122	0.0456944	0.517574
AF127936.3	ENSG00000232884	-1.59694	0.0456964	0.517574
PRR16	ENSG00000184838	0.545078	0.0457521	0.517657
FAM161A	ENSG00000170264	0.440607	0.0457578	0.517657
DNAJC27-AS1	ENSG00000224165	0.600171	0.0457836	0.517657
TAB1	ENSG00000100324	0.419205	0.0458406	0.517904
ARHGAP39	ENSG00000147799	0.435006	0.0458586	0.517904
MIR876	ENSG00000215966	-1.21301	0.0459526	0.518665
HOOK2	ENSG00000095066	0.556379	0.046016	0.51908
AC068491.1	ENSG00000172965	0.625378	0.0460765	0.519456
SV2C	ENSG00000122012	0.98916	0.0461096	0.519456
RP11-127I20.5	ENSG00000267077	1.06114	0.0461315	0.519456
LIX1	ENSG00000145721	0.487376	0.046195	0.519456
THBS2	ENSG00000186340	-0.397733	0.0462217	0.519456
ALG1L10P	ENSG00000254016	1.48061	0.0462408	0.519456
RP1-8B1.4	ENSG00000231769	0.91799	0.0462693	0.519456
ZNF358	ENSG00000198816	0.417909	0.0463196	0.519456
MFSD9	ENSG00000135953	-0.595703	0.0463644	0.519456
STON2	ENSG00000140022	0.447705	0.0463666	0.519456
ABC7-42389800N19.1	ENSG00000226210	-0.673665	0.0463693	0.519456
RP11-618P17.3	ENSG00000267236	0.728968	0.0463695	0.519456
USP12	ENSG00000152484	-0.300992	0.0464233	0.519534
AFAP1L1	ENSG00000157510	-1.0435	0.0464453	0.519534
ZMAT2	ENSG00000146007	-0.313656	0.0464566	0.519534
MMP24-AS1	ENSG00000126005	0.457929	0.0466146	0.521002
PHF2	ENSG00000197724	0.384807	0.0466458	0.521052
RNF207	ENSG00000158286	0.541646	0.0467227	0.521118
J01415.12	ENSG00000210151	0.82013	0.0467294	0.521118
CYP1B1	ENSG00000138061	-0.49798	0.0467878	0.521118
BCL2L11	ENSG00000153094	0.594045	0.0467981	0.521118
TAMM41	ENSG00000144559	0.473333	0.0468121	0.521118
C11orf96	ENSG00000187479	0.988283	0.0468393	0.521118
LACC1	ENSG00000179630	0.44878	0.0468474	0.521118
DCAF6	ENSG00000143164	-0.346144	0.0468914	0.521118
CD163L1	ENSG00000177675	-0.591823	0.0469267	0.521118
CHMP4BP1	ENSG00000258469	0.729762	0.0469278	0.521118
JAK2	ENSG00000096968	0.343991	0.0469502	0.521118
PIK3CG	ENSG00000105851	-0.613513	0.0469729	0.521118
DPP4	ENSG00000197635	0.627661	0.0471699	0.522894
PLEKHM2	ENSG00000116786	0.330025	0.0471867	0.522894
RP11-483P21.3	ENSG00000260523	0.677737	0.047314	0.523671
RP11-665J16.1	ENSG00000261543	1.79546	0.0473149	0.523671
TTC12	ENSG00000149292	0.860375	0.0473439	0.523671
DOCK11	ENSG00000147251	-0.41975	0.0473653	0.523671
TOX2	ENSG00000124191	0.485411	0.0474076	0.523671
Metazoa_SRP	ENSG00000264967	2.25395	0.0474436	0.523671
MIR221	ENSG00000207870	-1.18832	0.0474451	0.523671
61E3.4	ENSG00000254206	0.614039	0.0474893	0.523804
CHAMP1	ENSG00000198824	0.367686	0.0475644	0.523804
METTL18	ENSG00000171806	-0.740303	0.047601	0.523804
RP11-707O23.5	ENSG00000263503	-3.14918	0.0476037	0.523804
MIR98	ENSG00000207787	-2.44007	0.047655	0.523804
AOAH	ENSG00000136250	-0.711613	0.0476653	0.523804
TFE3	ENSG00000068323	0.351253	0.0476719	0.523804
ITGA6	ENSG00000091409	0.514821	0.0476823	0.523804
MSRB3	ENSG00000174099	0.458136	0.0476992	0.523804
RP11-563N6.6	ENSG00000228403	-1.95157	0.0477942	0.524443
KLF5	ENSG00000102554	0.684476	0.0478376	0.524443
SNORD115-39	ENSG00000200564	1.34706	0.0478383	0.524443
DCDC2	ENSG00000146038	-0.740795	0.0479356	0.525215
DKFZP667F0711	ENSG00000212743	0.867189	0.0480389	0.525824
RP11-410L14.1	ENSG00000253180	0.838137	0.0480836	0.525824
KIF1A	ENSG00000130294	0.400325	0.0480931	0.525824
RP11-473M20.7	ENSG00000261971	0.77167	0.0480992	0.525824
BIN2	ENSG00000110934	-0.693473	0.0481976	0.525893
BLNK	ENSG00000095585	-0.714794	0.0482319	0.525893
C8orf82	ENSG00000213563	0.596687	0.0482569	0.525893
RND1	ENSG00000172602	-0.408161	0.0482683	0.525893
NFE2L1	ENSG00000082641	0.334949	0.0482859	0.525893
SNRPGP3	ENSG00000239919	2.24272	0.0483278	0.525893
TRPM3	ENSG00000083067	0.441214	0.0483652	0.525893
CIZ1	ENSG00000148337	0.341467	0.048392	0.525893
TTC7B	ENSG00000165914	0.302138	0.0484225	0.525893
PHF20L1	ENSG00000129292	-0.306799	0.0484227	0.525893
RP11-90D4.2	ENSG00000226091	0.668237	0.0484537	0.525893
ITPR1-AS1	ENSG00000231249	-0.97698	0.0484541	0.525893
ANKRD65	ENSG00000235098	0.650147	0.0484567	0.525893
GYS1	ENSG00000104812	0.400974	0.0485132	0.526212
LZIC	ENSG00000162441	-0.391206	0.0485849	0.526592
ANKRD18A	ENSG00000180071	0.791358	0.048611	0.526592
ATF7IP2	ENSG00000166669	-0.452676	0.0486453	0.526592
SDHAP1	ENSG00000185485	0.590681	0.0486564	0.526592
MED16	ENSG00000175221	0.432289	0.0487379	0.527175
ZRSR2	ENSG00000169249	0.439037	0.0487644	0.527175
GNG3	ENSG00000162188	-0.36692	0.0488194	0.527477
ARL9	ENSG00000196503	-0.997179	0.0488555	0.527574
TPD52L1	ENSG00000111907	0.501157	0.0489935	0.528553
LRRC8B	ENSG00000197147	-0.328519	0.0490004	0.528553
FMN1	ENSG00000248905	0.326847	0.0490724	0.529036
WWP2	ENSG00000198373	0.373784	0.049239	0.530167
CD52	ENSG00000169442	-1.00754	0.0492526	0.530167
TMEM48	ENSG00000058804	-0.392029	0.0492741	0.530167
AGBL5-IT1	ENSG00000229122	-2.25003	0.0492862	0.530167
KBTBD7	ENSG00000120696	-0.404272	0.0493701	0.530498
CELSR3	ENSG00000008300	0.353481	0.0493944	0.530498
C11orf95	ENSG00000188070	-0.403773	0.0493987	0.530498
RP11-575H3.1	ENSG00000261600	-1.67166	0.0494976	0.530991
NKAPP1	ENSG00000233382	0.646558	0.0494991	0.530991
MAL2	ENSG00000147676	-0.326103	0.0495753	0.531457
SYTL4	ENSG00000102362	0.618881	0.0495972	0.531457
IFI44L	ENSG00000137959	-0.571216	0.0496528	0.531761
XRRA1	ENSG00000166435	0.556147	0.0496957	0.531823
FAM196B	ENSG00000204767	0.541912	0.0497386	0.531823
NEURL4	ENSG00000215041	0.434787	0.0497542	0.531823
RP13-638C3.2	ENSG00000262652	1.41641	0.049768	0.531823
AKT2	ENSG00000105221	0.354029	0.0498397	0.532298
AC079630.4	ENSG00000225342	-1.61113	0.0499279	0.532948
U3	ENSG00000252792	2.31481	0.0500599	0.533469
ZNF804B	ENSG00000182348	0.633087	0.0500948	0.533469
2015-09-09	ENSG00000184640	0.400104	0.0501308	0.533469
TRIM26	ENSG00000234127	0.369105	0.0501321	0.533469
FOXJ2	ENSG00000065970	0.439951	0.0501606	0.533469
BID	ENSG00000015475	-0.430362	0.0502485	0.533469
FNDC3B	ENSG00000075420	0.349833	0.0502669	0.533469
CTC-498M16.2	ENSG00000250156	1.08312	0.0502969	0.533469
SEC11C	ENSG00000166562	-0.359209	0.0503153	0.533469
RABL2A	ENSG00000144134	0.413929	0.0503165	0.533469
HTR6	ENSG00000158748	0.825374	0.0503211	0.533469
KIAA1377	ENSG00000110318	-0.317149	0.0503221	0.533469
KB-1507C5.3	ENSG00000253263	1.19447	0.050333	0.533469
U6	ENSG00000207185	2.26454	0.0503691	0.533561
PHF17	ENSG00000077684	0.352443	0.0505505	0.535192
PPARGC1B	ENSG00000155846	0.347401	0.0505837	0.535238
NPY2R	ENSG00000185149	-0.733256	0.0506098	0.535238
PVRL1	ENSG00000110400	0.420409	0.050646	0.535309
EDC4	ENSG00000038358	0.369124	0.050689	0.535309
RP11-262H14.7	ENSG00000227582	-0.929478	0.0507288	0.535309
HNRNPA0	ENSG00000177733	0.35001	0.0507631	0.535309
BRPF3	ENSG00000096070	0.359674	0.0508046	0.535309
AP002348.1	ENSG00000204306	2.23878	0.0508177	0.535309
SLC44A3	ENSG00000143036	0.708372	0.0508238	0.535309
RP11-317B7.2	ENSG00000249006	-0.928355	0.0508365	0.535309
MIR154	ENSG00000207978	2.23868	0.0509211	0.535519
ZIM2	ENSG00000269699	0.963242	0.0509307	0.535519
XKR4	ENSG00000206579	-0.357087	0.050939	0.535519
SERPINB8	ENSG00000166401	0.596613	0.0509854	0.535718
TEK	ENSG00000120156	-0.489897	0.0510426	0.535828
IFITM3	ENSG00000142089	0.715116	0.0510509	0.535828
SNURF	ENSG00000214265	0.343969	0.0510867	0.535915
MMRN2	ENSG00000173269	-0.611878	0.0512192	0.537016
IGFBP5	ENSG00000115461	0.327086	0.0512939	0.537496
FBXO31	ENSG00000103264	0.352281	0.0513314	0.537496
RBM33	ENSG00000184863	0.371992	0.0513895	0.537496
XXbac-B476C20.13	ENSG00000234913	0.754933	0.0513978	0.537496
RAP1GDS1	ENSG00000138698	-0.302819	0.051403	0.537496
RP11-139E24.1	ENSG00000234871	1.42812	0.051462	0.537824
ACVR2A	ENSG00000121989	-0.323761	0.0515918	0.538477
NXPH4	ENSG00000182379	0.812161	0.0516296	0.538477
PPAP2B	ENSG00000162407	0.419842	0.0516395	0.538477
RP11-430B1.1	ENSG00000259398	1.13692	0.0516627	0.538477
GIGYF1	ENSG00000146830	0.377219	0.0516628	0.538477
PURA	ENSG00000185129	0.360632	0.0517818	0.539429
MAP7	ENSG00000135525	0.378951	0.0519294	0.540043
LAMTOR4	ENSG00000188186	-0.522787	0.0519314	0.540043
GFPT2	ENSG00000131459	0.438471	0.0519408	0.540043
DOCK9-AS2	ENSG00000260992	-1.14542	0.0519841	0.540043
ACO2	ENSG00000100412	0.30856	0.0519902	0.540043
TRAP1	ENSG00000126602	0.336526	0.0520177	0.540043
PIN1	ENSG00000127445	-0.332533	0.052035	0.540043
CLCN7	ENSG00000103249	0.372375	0.0520928	0.540356
AC009961.3	ENSG00000226266	0.762389	0.0521238	0.540388
BIN1	ENSG00000136717	0.314541	0.0521515	0.540388
PLEKHB1	ENSG00000021300	0.438361	0.0522523	0.541145
RP11-753C18.8	ENSG00000235266	1.66795	0.0523135	0.541491
NXPH1	ENSG00000122584	-0.411233	0.0524143	0.542245
COL6A2	ENSG00000142173	-0.808888	0.0525831	0.543704
MKRN3	ENSG00000179455	-0.662162	0.0526326	0.543926
HRASLS5	ENSG00000168004	-0.599834	0.0527042	0.544038
TRIM47	ENSG00000132481	0.71861	0.052722	0.544038
FREM1	ENSG00000164946	-0.477323	0.0527273	0.544038
GRIK2	ENSG00000164418	-0.297253	0.0528299	0.544571
SHANK1	ENSG00000161681	0.345455	0.0528348	0.544571
FGF2	ENSG00000138685	0.616466	0.0528747	0.544693
Metazoa_SRP	ENSG00000265942	-1.25686	0.0529197	0.544869
RPS14	ENSG00000164587	-0.31683	0.0530788	0.546218
CCNA1	ENSG00000133101	-0.555708	0.0531191	0.546344
SNORD13	ENSG00000239039	-0.989739	0.053196	0.546846
SERPINE2	ENSG00000135919	-0.31795	0.0532744	0.546976
EGR1	ENSG00000120738	-0.425432	0.0532879	0.546976
FAM111A	ENSG00000166801	-0.496955	0.0533309	0.546976
ARHGEF3	ENSG00000163947	-0.324019	0.0533413	0.546976
TIPARP	ENSG00000163659	0.657129	0.0533729	0.546976
HIST1H2BE	ENSG00000197697	-0.764317	0.0533857	0.546976
ANP32E	ENSG00000143401	0.315198	0.0534502	0.546976
DLGAP1-AS4	ENSG00000263878	-0.46515	0.0534931	0.546976
TOLLIP	ENSG00000078902	0.30606	0.0535209	0.546976
MIR299	ENSG00000207749	-2.19187	0.0535391	0.546976
PTPN2	ENSG00000175354	0.390657	0.0535838	0.546976
SNORD115-31	ENSG00000202188	2.23967	0.0536507	0.546976
GS1-421I3.4	ENSG00000228139	1.84067	0.0536532	0.546976
UBE2D2	ENSG00000131508	-0.327591	0.0536546	0.546976
GIMAP7	ENSG00000179144	-0.694375	0.0537176	0.546976
CDH5	ENSG00000179776	-0.531851	0.0537316	0.546976
RP11-293B20.1	ENSG00000260518	-0.925193	0.0537439	0.546976
RP11-192H23.4	ENSG00000258472	0.563472	0.053758	0.546976
CMAHP	ENSG00000168405	-0.548313	0.0537956	0.546976
TRUB1	ENSG00000165832	-0.321203	0.0538484	0.546976
SMC2	ENSG00000136824	-0.365447	0.053867	0.546976
SPRN	ENSG00000203772	-0.394716	0.0538716	0.546976
EIF4E1B	ENSG00000175766	0.62452	0.0539015	0.546976
RB1	ENSG00000139687	-0.320118	0.0539067	0.546976
LRRC40	ENSG00000066557	-0.333659	0.053911	0.546976
KLRAP1	ENSG00000256667	0.750936	0.0539706	0.547259
VWA3A	ENSG00000175267	0.716171	0.0539951	0.547259
SBF1	ENSG00000100241	0.312559	0.0540761	0.547489
RPL21P65	ENSG00000216977	1.68574	0.054174	0.547489
MAPK14	ENSG00000112062	-0.317896	0.0541943	0.547489
CACHD1	ENSG00000158966	0.416079	0.0541987	0.547489
Metazoa_SRP	ENSG00000243650	-2.18571	0.0542023	0.547489
MAP3K4	ENSG00000085511	0.326047	0.0542068	0.547489
ZFYVE28	ENSG00000159733	0.449259	0.0542347	0.547489
FLT3	ENSG00000122025	-0.749177	0.0542428	0.547489
TRMT2B	ENSG00000188917	0.44985	0.0543299	0.548084
RPS2P44	ENSG00000243609	-0.866713	0.0544413	0.548608
PTHLH	ENSG00000087494	-0.603184	0.0544422	0.548608
ABHD12	ENSG00000100997	0.348565	0.0544663	0.548608
TMEM132E	ENSG00000181291	0.546441	0.0545746	0.549414
SCARNA21	ENSG00000252835	-0.433873	0.0546776	0.550167
RP11-460N11.3	ENSG00000225883	0.850959	0.0547195	0.550242
CCNG2	ENSG00000138764	-0.333381	0.0547435	0.550242
PCBP2P1	ENSG00000235701	1.04914	0.0548004	0.550242
SNORD58	ENSG00000212615	-1.67787	0.054822	0.550242
Y_RNA	ENSG00000199442	-2.20315	0.0548488	0.550242
ITIH2	ENSG00000151655	-0.744746	0.0548546	0.550242
PRRT2	ENSG00000167371	0.326171	0.0549028	0.550442
RGAG4	ENSG00000242732	0.360891	0.054949	0.550575
GRAMD3	ENSG00000155324	0.43113	0.0549727	0.550575
CDH20	ENSG00000101542	0.409173	0.0550589	0.551156
TNKS2	ENSG00000107854	-0.314644	0.0552586	0.55254
ADH5P3	ENSG00000223694	0.915523	0.0552765	0.55254
RP11-384K6.6	ENSG00000260404	0.558722	0.0553043	0.55254
EEPD1	ENSG00000122547	0.465915	0.0553108	0.55254
UNC5B	ENSG00000107731	0.379713	0.0554947	0.55358
RP11-512F24.1	ENSG00000232499	0.861131	0.0555	0.55358
THNSL2	ENSG00000144115	0.809961	0.0555216	0.55358
RP3-400N23.6	ENSG00000228839	1.29298	0.0555625	0.55358
PBX1	ENSG00000185630	0.318043	0.055572	0.55358
SPOCK2	ENSG00000107742	0.337531	0.0555914	0.55358
AC115522.3	ENSG00000268601	1.0907	0.0556539	0.55358
CTD-3083F21.1	ENSG00000250569	0.920205	0.0556745	0.55358
PCSK6	ENSG00000140479	0.554825	0.0556903	0.55358
RP5-916O11.2	ENSG00000255256	1.88123	0.055725	0.55358
PRKG1	ENSG00000185532	0.450323	0.0557276	0.55358
RP11-3K24.1	ENSG00000241157	-1.01951	0.0558605	0.55427
OPRK1	ENSG00000082556	0.479399	0.0558934	0.55427
LINC00092	ENSG00000225194	0.787985	0.0559918	0.55427
HIST1H3E	ENSG00000196966	-1.02247	0.0560483	0.55427
SLC22A10	ENSG00000184999	-0.622338	0.0560559	0.55427
CTB-50E14.6	ENSG00000213904	0.626622	0.05607	0.55427
SNORD124	ENSG00000238793	1.84588	0.0560789	0.55427
MIR3118-2	ENSG00000265661	1.84592	0.0560902	0.55427
Y_RNA	ENSG00000200888	-1.82064	0.0560918	0.55427
AL078585.1	ENSG00000225683	-1.07673	0.0561199	0.55427
EPAS1	ENSG00000116016	-0.334215	0.056144	0.55427
CCDC173	ENSG00000154479	-0.525776	0.0562112	0.55427
LMO2	ENSG00000135363	-0.453516	0.0562383	0.55427
TNNT2	ENSG00000118194	0.602201	0.056248	0.55427
SNED1	ENSG00000162804	-0.367777	0.056248	0.55427
snoU13	ENSG00000238781	2.18927	0.0562755	0.55427
ZNF845	ENSG00000213799	-0.473526	0.0562811	0.55427
ATXN7L1	ENSG00000146776	0.382808	0.0563833	0.554951
COL27A1	ENSG00000196739	0.56661	0.0564072	0.554951
RP11-5P22.1	ENSG00000234838	-1.63353	0.0564813	0.555399
J01415.13	ENSG00000210154	-0.997503	0.0565664	0.555685
YARS	ENSG00000134684	0.304752	0.0565674	0.555685
MLEC	ENSG00000110917	-0.294029	0.0566332	0.55605
OGN	ENSG00000106809	-0.798966	0.0567419	0.556512
CTD-2555A7.2	ENSG00000256982	-0.592384	0.0567426	0.556512
SNORD12B	ENSG00000222365	1.64318	0.0567796	0.556512
CAP1	ENSG00000131236	-0.297303	0.0567945	0.556512
SCAI	ENSG00000173611	-0.328401	0.0568498	0.556693
TMEM196	ENSG00000173452	-0.36615	0.0568702	0.556693
DCTN1-AS1	ENSG00000237737	0.484564	0.0571527	0.558957
CBX3P4	ENSG00000256030	1.08515	0.0571588	0.558957
GTPBP1	ENSG00000100226	0.335519	0.057217	0.559052
PRKCA	ENSG00000154229	0.309054	0.0572712	0.559052
SPTB	ENSG00000070182	0.325954	0.057283	0.559052
CTD-2196E14.6	ENSG00000260751	1.05671	0.0573083	0.559052
MIR4450	ENSG00000263445	-2.17949	0.0573177	0.559052
AC068489.1	ENSG00000234446	-1.58523	0.0573409	0.559052
RP11-69M1.4	ENSG00000255581	-1.09557	0.0574678	0.559562
[truncated: 17,472 more rows]
