# Supplementary material for: Transcriptome analysis of human brain tissue identifies reduced expression of complement complex C1Q Genes in Rett syndrome
Source: BMC Genomics. 2016 Jun 6;17:427. doi: 10.1186/s12864-016-2746-7 (PMC4895974; doi:10.1186/s12864-016-2746-7)
Supplement: Additional file 8: Table S6. — Differential Expression Results, Microarrays. (XLS 2356 kb) [file 12864_2016_2746_MOESM8_ESM.xls]

## Sheet: ST6-Microarray results
Additional file 8: Table S6: Differential Expression Results, Microarrays
GeneName	ProbeID	logFC	PValue	FDR	validationFDR
ANKRD38	ILMN_1776936	1.34072	1.83309e-07	0.00188506	2.34754e-05
ACOT7	ILMN_1784756	-0.887275	3.00493e-07	0.00188506	NA
PTPRT	ILMN_1698885	0.882116	3.72852e-07	0.00188506	2.34754e-05
FCGBP	ILMN_2302757	-0.937382	4.11923e-07	0.00188506	NA
LAPTM5	ILMN_1772359	-1.05084	4.83074e-07	0.00188506	2.34754e-05
RHBDL3	ILMN_1716019	1.14677	5.39665e-07	0.00188506	2.34754e-05
KIF21B	ILMN_2163819	-0.879707	5.59864e-07	0.00188506	NA
ALDH1A3	ILMN_1807439	0.886004	7.53442e-07	0.00202693	2.62198e-05
ITGB2	ILMN_1654396	-1.22296	7.74e-07	0.00202693	NA
ALDH1A3	ILMN_2139970	1.26905	1.04706e-06	0.0023867	NA
CD83	ILMN_1780582	0.888057	1.20964e-06	0.0023867	3.02057e-05
CX3CR1	ILMN_2088437	-1.82951	1.21517e-06	0.0023867	3.02057e-05
FLJ37440	ILMN_1735743	-0.724951	1.76018e-06	0.00310478	NA
MMD	ILMN_1733937	-0.672748	1.9538e-06	0.00310478	3.82021e-05
CSF1R	ILMN_1686623	-1.38439	1.97597e-06	0.00310478	3.82021e-05
NETO2	ILMN_1760849	-0.642501	2.59732e-06	0.00378719	4.51934e-05
PKM2	ILMN_2366634	0.612677	2.73165e-06	0.00378719	NA
ZNF467	ILMN_1779015	-0.685162	3.06017e-06	0.00395407	NA
PBX3	ILMN_1810100	0.727462	3.18755e-06	0.00395407	NA
PLCH2	ILMN_2061565	-0.659511	3.71619e-06	0.0042845	NA
HAVCR2	ILMN_1693826	-0.798194	3.8175e-06	0.0042845	NA
HLA-DMB	ILMN_1761733	-1.20005	4.43379e-06	0.00429817	NA
KANK4	ILMN_3241554	1.33727	4.55132e-06	0.00429817	NA
ARL3	ILMN_1780444	0.501524	4.67359e-06	0.00429817	NA
CSF3R	ILMN_2371280	-0.789905	4.82734e-06	0.00429817	NA
LY86	ILMN_1807825	-0.805224	4.92386e-06	0.00429817	7.78865e-05
RGS10	ILMN_1733538	-1.10729	5.86797e-06	0.00493936	8.50855e-05
PTPRT	ILMN_2404256	0.623872	6.65286e-06	0.00540694	NA
ITGB2	ILMN_2175912	-1.08887	7.12647e-06	0.00554545	NA
HES4	ILMN_1653466	-0.827979	7.29386e-06	0.00554545	NA
SSTR1	ILMN_1673998	-0.618874	7.61625e-06	0.0056096	NA
PLCG2	ILMN_1815719	-0.689483	8.45179e-06	0.00580184	NA
FGD3	ILMN_1772686	-0.638707	8.93302e-06	0.00580184	NA
PNMA6A	ILMN_1759613	0.731923	9.10806e-06	0.00580184	NA
CLYBL	ILMN_1663538	-0.645173	9.47508e-06	0.00582093	NA
SLCO2B1	ILMN_1761199	-1.02918	9.66905e-06	0.00582093	0.000122781
STAC2	ILMN_1718295	0.92653	9.87896e-06	0.00582093	0.000122781
APOL2	ILMN_2325338	0.912082	1.22037e-05	0.00701532	NA
GLRA2	ILMN_1788786	-0.473528	1.26719e-05	0.00711103	NA
FYB	ILMN_1796537	-0.577998	1.38161e-05	0.00757281	0.000158934
INPP5D	ILMN_1744212	-0.601153	1.46147e-05	0.00780269	0.000158934
CD83	ILMN_2328666	0.855712	1.50226e-05	0.00780269	NA
SLCO2B1	ILMN_2087656	-1.16589	1.57404e-05	0.00789333	NA
TMEM119	ILMN_1738116	-0.944129	1.73285e-05	0.00850867	0.000177363
SYK	ILMN_2059549	-0.655951	1.85539e-05	0.00892444	0.000179355
RAFTLIN	ILMN_1800787	-0.552782	2.08007e-05	0.00980504	NA
CENTA2	ILMN_1763000	-0.837499	2.76582e-05	0.0125361	NA
PYCARD	ILMN_1698766	-0.634467	3.10261e-05	0.0134559	NA
CD74	ILMN_1736567	-0.895614	3.13985e-05	0.0134559	NA
ITPKA	ILMN_1776516	-0.638406	3.14004e-05	0.0134559	0.000287562
COL9A1	ILMN_1814701	-0.687538	3.20443e-05	0.0134605	NA
LRP16	ILMN_1740960	0.618892	3.28771e-05	0.0134605	NA
ARHGDIB	ILMN_1678143	-1.07383	3.31244e-05	0.0134605	0.000288182
PROM1	ILMN_1786720	-0.611446	3.64247e-05	0.014425	NA
CALN1	ILMN_1778121	0.591633	3.67461e-05	0.014425	NA
GNPTAB	ILMN_1736757	-0.496435	3.7334e-05	0.014425	NA
TNFRSF14	ILMN_1697409	-0.720597	3.9608e-05	0.0148187	NA
CTXN1	ILMN_1759766	-0.536893	4.02271e-05	0.0148187	NA
FLJ21438	ILMN_1795089	-0.616471	4.02391e-05	0.0148187	NA
TBL1X	ILMN_1744795	0.555456	4.15465e-05	0.0150648	NA
SCN3B	ILMN_2412822	-0.665919	4.27703e-05	0.0152735	NA
EPB41L1	ILMN_1716507	0.532565	4.40703e-05	0.0155029	NA
CRIP2	ILMN_1694432	-0.616443	4.47663e-05	0.0155161	NA
PGM5	ILMN_1709590	-0.710364	5.04836e-05	0.0172442	NA
CD86	ILMN_1714602	-0.650124	5.32223e-05	0.01792	0.00043666
IRF8	ILMN_1666594	-0.563975	5.52099e-05	0.0180902	0.00043666
SUSD3	ILMN_1785570	-0.516354	5.7337e-05	0.0182618	NA
BLCAP	ILMN_1675612	0.469523	5.9717e-05	0.0184037	NA
H3F3B	ILMN_1695706	0.485756	6.05314e-05	0.0184037	NA
STMN1	ILMN_1745593	-0.663137	6.16296e-05	0.0184037	NA
FBXO3	ILMN_1729175	-0.4742	6.17803e-05	0.0184037	NA
LTC4S	ILMN_1668247	-0.622362	6.24676e-05	0.0184037	NA
TTL	ILMN_1764043	-0.456567	6.39974e-05	0.0186217	NA
PYGB	ILMN_1778360	0.472988	7.00062e-05	0.0196558	NA
STAT4	ILMN_1785202	0.637919	7.01427e-05	0.0196558	NA
KAL1	ILMN_1750373	0.829414	7.14303e-05	0.0196558	0.000531217
RUTBC2	ILMN_1762207	0.411618	7.17781e-05	0.0196558	NA
TUBA3	ILMN_1742981	-0.447383	7.25553e-05	0.0196558	NA
CYBA	ILMN_1744604	-1.044	7.40826e-05	0.0196593	NA
ZBTB7C	ILMN_3240901	0.539469	7.52561e-05	0.0196593	0.000531217
TYROBP	ILMN_1778977	-1.35239	7.63243e-05	0.0196593	0.000531217
ALOX5AP	ILMN_1797875	-1.32612	7.67389e-05	0.0196593	NA
LOC642323	ILMN_1687724	-0.516161	7.91032e-05	0.0198331	NA
RTN1	ILMN_2281786	-0.851056	7.92845e-05	0.0198331	NA
CX3CR1	ILMN_1745788	-0.588208	8.14996e-05	0.0198331	NA
BBS1	ILMN_1800590	0.545729	8.29071e-05	0.0198331	NA
CSF2RA	ILMN_2376455	-0.569719	8.30618e-05	0.0198331	NA
PDGFRA	ILMN_2086470	-0.907282	8.39604e-05	0.0198331	0.000539467
COL24A1	ILMN_1810996	-0.857469	8.3984e-05	0.0198331	0.000539467
OPN3	ILMN_1716988	-0.548587	8.4398e-05	0.0198331	NA
FBXO3	ILMN_1749641	-0.46753	8.49905e-05	0.0198331	NA
PKM2	ILMN_1775327	0.422892	8.59193e-05	0.0198533	NA
FGD2	ILMN_2115005	-0.617439	8.76319e-05	0.0200049	NA
LOC388610	ILMN_1695946	0.611494	8.8274e-05	0.0200049	NA
LYL1	ILMN_2216582	-0.620308	8.9122e-05	0.0200049	NA
GIMAP4	ILMN_1748473	-0.744196	9.00736e-05	0.0200278	0.000539467
GPR92	ILMN_2044453	-0.939947	9.1737e-05	0.020207	NA
SEMA3A	ILMN_1765641	0.577828	9.41282e-05	0.0205417	0.000539467
C12ORF5	ILMN_1791792	-0.441264	9.71884e-05	0.0205761	NA
GAL3ST4	ILMN_1693452	-0.780726	0.000100004	0.0205761	0.000539467
CRH	ILMN_1668035	-1.02667	0.000100542	0.0205761	0.000539467
KCNK1	ILMN_1718863	-0.561741	0.000100695	0.0205761	NA
CD24	ILMN_2060413	-0.890274	0.000100867	0.0205761	NA
SIPA1	ILMN_1682930	-0.563648	0.000101967	0.0205761	NA
PDE4DIP	ILMN_2291407	-0.611648	0.000101971	0.0205761	NA
VAV3	ILMN_2399463	0.892036	0.000102259	0.0205761	0.000539467
MYLIP	ILMN_1656111	-0.526934	0.000104635	0.0205761	NA
CECR1	ILMN_1751851	-0.556421	0.000104782	0.0205761	NA
P2RY12	ILMN_2320164	-1.25849	0.000104956	0.0205761	0.000539467
CCT7	ILMN_1662954	-0.572623	0.000105635	0.0205761	NA
ALPL	ILMN_1701603	-0.913355	0.000108091	0.0206254	0.000539467
ESRRG	ILMN_1661994	0.862465	0.000108513	0.0206254	0.000539467
PRAGMIN	ILMN_3240222	-0.585552	0.000111117	0.0207055	NA
CSF2RA	ILMN_1661196	-0.594299	0.000111869	0.0207055	NA
FHL1	ILMN_1805842	0.41456	0.000112449	0.0207055	NA
WAS	ILMN_1760027	-0.496469	0.000113451	0.0207281	NA
FGL2	ILMN_1693009	-0.459238	0.000115592	0.020875	0.000558695
CRYM	ILMN_1690179	-0.732621	0.000116026	0.020875	NA
ITGAX	ILMN_2254635	-0.441185	0.000120826	0.0215738	NA
IL13RA2	ILMN_1688722	-0.396523	0.000124003	0.0216558	NA
TIMM22	ILMN_1706959	0.385372	0.000124989	0.0216558	NA
LHFPL2	ILMN_1747744	-0.532595	0.000125206	0.0216558	0.000588804
ARPP-19	ILMN_1772798	-0.402944	0.000126388	0.0216558	NA
CMTM7	ILMN_1698934	-0.694979	0.000126785	0.0216558	NA
PRKCB	ILMN_3222974	-0.511365	0.000126798	0.0216558	NA
CEBPA	ILMN_1715715	-0.595667	0.000132187	0.0222496	NA
DUSP1	ILMN_1781285	-0.786783	0.00013228	0.0222496	NA
AMD1	ILMN_1667994	-0.526726	0.000135119	0.0222496	NA
UPP1	ILMN_1798256	0.698242	0.000135132	0.0222496	NA
SLC25A23	ILMN_1679949	-0.42018	0.000135244	0.0222496	NA
FXYD5	ILMN_2309848	-0.579291	0.000135939	0.0222496	NA
OLFML3	ILMN_1727532	-0.566578	0.000138562	0.0223025	0.00063447
PRKCB1	ILMN_1806908	-0.470148	0.00014024	0.0223025	NA
DRD1IP	ILMN_1771622	0.506959	0.00014115	0.0223025	NA
LPPR4	ILMN_2172497	-0.522406	0.000143474	0.0223025	NA
OLFM1	ILMN_1714709	-0.417398	0.000144208	0.0223025	NA
MUM1L1	ILMN_2124241	-0.77973	0.00014441	0.0223025	0.00064429
CRYM	ILMN_1779241	-0.536756	0.000144731	0.0223025	NA
PIK4CA	ILMN_3229812	-0.614581	0.000145186	0.0223025	NA
ANKRD29	ILMN_2075643	0.49351	0.000145725	0.0223025	NA
LEMD3	ILMN_2183938	-0.774228	0.000147678	0.0224556	NA
TLR7	ILMN_1677827	-0.487121	0.000150354	0.0227161	0.000654042
ARL17	ILMN_3231952	0.662381	0.000153457	0.0230371	NA
LNK	ILMN_1752046	-0.532107	0.000158724	0.023677	NA
RNASET2	ILMN_1671565	-0.547427	0.000166582	0.0246929	NA
RGS10	ILMN_1811890	-1.06097	0.000169119	0.0249123	NA
TSPYL2	ILMN_1657554	0.518019	0.000171266	0.0249542	NA
FEZ1	ILMN_1727992	-0.48375	0.000171521	0.0249542	NA
KLK7	ILMN_1745570	-0.893669	0.000176393	0.0252567	NA
C22ORF16	ILMN_1740170	0.401612	0.000176822	0.0252567	NA
CLEC14A	ILMN_2142185	-0.442154	0.000177477	0.0252567	NA
EGFL9	ILMN_1676728	-0.524178	0.000178958	0.0252567	NA
TBXAS1	ILMN_2282641	-0.657135	0.000182238	0.0252853	NA
SYN1	ILMN_2407703	0.491317	0.00018238	0.0252853	NA
SNFT	ILMN_1763207	-0.490705	0.000184496	0.0254291	NA
GRM3	ILMN_2078975	-0.453747	0.000193843	0.0265342	NA
MGLL	ILMN_1738589	-0.756091	0.000194765	0.0265342	NA
CHRNA7	ILMN_1683373	-0.482249	0.000198529	0.0268199	NA
CLASP2	ILMN_1770548	-0.623311	0.000199912	0.0268199	NA
HCLS1	ILMN_1727402	-0.547494	0.000200276	0.0268199	NA
TOX	ILMN_1788886	0.651891	0.000201872	0.0268809	NA
MSX1	ILMN_1777397	-0.804516	0.000205996	0.0271506	NA
TSPAN17	ILMN_1777881	-0.443377	0.00020671	0.0271506	NA
THOC4	ILMN_2364062	-0.34139	0.000207353	0.0271506	NA
FOXQ1	ILMN_1669046	-0.585078	0.000209995	0.0272035	NA
GPR17	ILMN_1668779	-0.609168	0.000210065	0.0272035	NA
NCDN	ILMN_1687316	0.532532	0.000216084	0.0278299	NA
ACTG1	ILMN_1704961	-0.76024	0.000218529	0.0279918	NA
RBM4	ILMN_1757439	-0.468613	0.000220221	0.0280562	NA
MFSD4	ILMN_1729734	-0.491817	0.000229209	0.0290442	NA
APOL2	ILMN_2325337	0.840126	0.00023302	0.0293693	NA
SLC15A3	ILMN_2085862	-0.645958	0.0002441	0.030602	NA
GNA15	ILMN_1773963	-0.765238	0.000247019	0.0308042	NA
C6ORF149	ILMN_1740927	0.347841	0.000250302	0.0310493	NA
NPY5R	ILMN_1718198	-0.423278	0.000254502	0.0313283	NA
TPST2	ILMN_2329679	-0.519253	0.000255209	0.0313283	NA
MAPK10	ILMN_2256907	-0.941625	0.000257769	0.0314786	NA
HLA-DPA1	ILMN_1772218	-0.759359	0.000259399	0.0315144	NA
C7ORF23	ILMN_1751143	-0.356064	0.000260828	0.0315255	NA
DCXR	ILMN_1681437	0.380251	0.000264368	0.0317902	NA
TSPYL2	ILMN_1693635	0.503995	0.000267669	0.0320238	NA
NPHP3	ILMN_1730539	0.458113	0.00027125	0.032266	NA
MGC26885	ILMN_1691111	-0.56212	0.000272764	0.032266	NA
NGRN	ILMN_1660345	-0.446433	0.000274985	0.032266	NA
GFAP	ILMN_1697176	0.997455	0.000275585	0.032266	0.00116956
RORA	ILMN_2322498	0.588517	0.000276539	0.032266	NA
SGSH	ILMN_2133675	0.59811	0.000283728	0.0329418	NA
BTBD10	ILMN_1809344	-0.395256	0.000286625	0.033115	NA
CHURC1	ILMN_1798177	1.22868	0.00029792	0.0337638	NA
OR2L13	ILMN_2044061	-0.658614	0.000301845	0.0337638	0.00119718
RASSF1	ILMN_1683239	-0.412463	0.000302592	0.0337638	NA
PPP1R1B	ILMN_2304495	0.546473	0.000302818	0.0337638	0.00119718
DCUN1D5	ILMN_1726839	-0.440686	0.000303159	0.0337638	NA
PDPK1	ILMN_1653793	-0.400362	0.000303962	0.0337638	NA
KIAA1622	ILMN_2288928	-0.479096	0.000304978	0.0337638	0.00119718
CDC40	ILMN_1737651	-0.415831	0.000306474	0.0337638	NA
HLA-DRA	ILMN_2157441	-0.75105	0.000309614	0.0337638	0.00119718
LST1	ILMN_1718936	-0.580724	0.00031124	0.0337638	NA
FVT1	ILMN_2154052	0.409249	0.00031189	0.0337638	NA
NMU	ILMN_2162253	-0.459657	0.000312544	0.0337638	NA
ATG4B	ILMN_2411915	-0.497076	0.000316843	0.0337638	NA
LRRTM1	ILMN_2179029	-0.405722	0.000318991	0.0337638	NA
KIAA1913	ILMN_1725387	-0.667978	0.000319647	0.0337638	0.00119859
ATP2B1	ILMN_1750599	-0.460396	0.000320272	0.0337638	NA
RAD23A	ILMN_1751571	0.35757	0.000322933	0.0337638	NA
ZMYND12	ILMN_1655545	0.399116	0.00032312	0.0337638	NA
PTPRK	ILMN_1810962	0.473663	0.000323589	0.0337638	NA
TLR10	ILMN_1719905	-0.421404	0.000323756	0.0337638	0.00119859
C3	ILMN_1762260	-0.623831	0.000335229	0.0345019	0.0012152
SCN3B	ILMN_1700328	-0.576522	0.000336365	0.0345019	NA
FLI1	ILMN_1665738	-0.409944	0.000338487	0.0345019	NA
ARHGAP4	ILMN_1770824	-0.503469	0.000339415	0.0345019	NA
PELI3	ILMN_2176931	0.668288	0.000339617	0.0345019	NA
HLA-DRA	ILMN_1689655	-0.669273	0.000342461	0.0346415	NA
PLCD1	ILMN_1769394	0.458071	0.000344263	0.034675	NA
SOX18	ILMN_1812968	-0.734917	0.000358421	0.035644	NA
FLJ43339	ILMN_1775330	-0.404648	0.000378336	0.0374664	NA
ANGPTL2	ILMN_1772612	-0.567329	0.000383039	0.0377734	NA
PPP2R1A	ILMN_1810467	0.341695	0.000387985	0.0381018	NA
MAP2K3	ILMN_1815238	-0.360989	0.000395189	0.0384118	NA
APEX1	ILMN_2319344	-0.385293	0.000396032	0.0384118	NA
C9ORF32	ILMN_2170515	-0.454754	0.000397828	0.0384279	NA
DPP6	ILMN_1712506	0.476748	0.000405527	0.0389399	NA
VAMP1	ILMN_2405756	0.853134	0.000410025	0.0390409	0.00145601
EPM2AIP1	ILMN_1682658	0.473363	0.0004108	0.0390409	NA
FOXC1	ILMN_1738401	-0.594165	0.000422001	0.0399444	NA
PIK4CA	ILMN_1655177	-0.401811	0.000430021	0.0402531	NA
ATP6V0E2L	ILMN_1785095	-0.347852	0.000431712	0.0402531	NA
LARP2	ILMN_1733390	0.415201	0.000431867	0.0402531	NA
P2RX2	ILMN_2299450	-0.706739	0.000432095	0.0402531	NA
C9ORF123	ILMN_1769409	0.412742	0.000437743	0.0406187	NA
ABCG1	ILMN_2329927	-0.419795	0.000439638	0.0406347	NA
CACYBP	ILMN_1726574	-0.490383	0.000448918	0.0413302	NA
CD53	ILMN_2413808	-0.412759	0.000455436	0.041452	0.00158203
SLC25A12	ILMN_1788053	0.568793	0.000455659	0.041452	NA
GNG3	ILMN_1806147	-0.423866	0.000457276	0.041452	NA
CORT	ILMN_2071186	-0.627729	0.0004602	0.0415573	NA
SYTL2	ILMN_1682929	-0.494734	0.000462252	0.0415833	NA
FOLR2	ILMN_1745963	-0.775023	0.000471852	0.0420233	0.00158203
RBM4	ILMN_1709042	-0.534393	0.000472175	0.0420233	NA
MS4A7	ILMN_2331082	-0.406078	0.000472791	0.0420233	0.00158203
AIF1	ILMN_1792473	-0.934681	0.000475245	0.0420233	NA
CYP46A1	ILMN_1697433	-0.433696	0.000476059	0.0420233	NA
CCND2	ILMN_2067656	-0.340596	0.000484595	0.0424613	NA
RAB3B	ILMN_1722845	-0.699668	0.000485133	0.0424613	NA
PPARGC1A	ILMN_1750062	0.57966	0.000488227	0.0424613	0.00159074
SIDT1	ILMN_1795118	-0.452237	0.000493677	0.0426208	0.00159074
CLYBL	ILMN_1712088	-0.453754	0.000498516	0.0428815	NA
SNURF	ILMN_1656537	-0.316003	0.000502734	0.043087	NA
ATP2C1	ILMN_2340565	-0.467851	0.000510212	0.0435695	NA
PSCD4	ILMN_1660364	-0.501957	0.00051922	0.0438201	NA
KCNV1	ILMN_1736303	-0.486973	0.000519855	0.0438201	0.00162908
P2RX6	ILMN_3243924	0.392922	0.000522384	0.0438201	NA
CD74	ILMN_2379644	-0.637365	0.000523513	0.0438201	NA
ATP1A3	ILMN_1689098	0.402641	0.000523941	0.0438201	NA
PCDH20	ILMN_1703572	-0.766765	0.000524302	0.0438201	0.00162908
ACTR3B	ILMN_1787513	-0.486068	0.000529273	0.0440793	NA
NDUFV3	ILMN_1765500	-0.314112	0.00053273	0.044211	NA
SNX3	ILMN_1740180	-0.411606	0.000535537	0.044288	NA
RNASE6	ILMN_1780533	-0.452162	0.000541177	0.0445979	0.00165201
DSTYK	ILMN_3257566	0.405193	0.000550976	0.0448795	NA
C1QB	ILMN_1796409	-1.39507	0.000551169	0.0448795	0.00165351
C10ORF132	ILMN_1717887	0.460795	0.000561798	0.0452188	NA
MAP1B	ILMN_1680154	-0.689744	0.000567165	0.0452188	NA
CD68	ILMN_1714861	-0.723455	0.000567386	0.0452188	NA
DHRS9	ILMN_2384181	-0.340561	0.00056747	0.0452188	NA
CMTM7	ILMN_2403247	-0.362479	0.000567897	0.0452188	NA
SLC7A7	ILMN_1810275	-0.378722	0.000578236	0.045887	NA
SSPO	ILMN_3237755	-0.819979	0.000587048	0.04643	NA
PHYH	ILMN_1773073	0.376841	0.000602211	0.0472305	NA
LOC554235	ILMN_1757747	0.475284	0.000603182	0.0472305	NA
CDC42EP5	ILMN_1774982	-0.301855	0.000609067	0.0473433	NA
HMGB3	ILMN_1733519	0.317145	0.000609073	0.0473433	NA
SLC2A5	ILMN_1671337	-0.732671	0.000612081	0.0473433	NA
LPPR4	ILMN_1662482	-0.507397	0.000614518	0.0473433	NA
EIF5	ILMN_1786734	0.363107	0.000617444	0.0473433	NA
HSPC142	ILMN_2396813	-0.354658	0.000618683	0.0473433	NA
C19ORF4	ILMN_3245912	-0.487361	0.000626589	0.0477931	NA
MAEA	ILMN_2327090	-0.418655	0.000630584	0.0479427	NA
PTK2B	ILMN_2330966	0.453159	0.000634065	0.0480523	NA
2004-03-01	ILMN_1789991	-0.594537	0.000640163	0.048359	NA
ZAK	ILMN_1768110	0.561786	0.000643731	0.0483736	NA
LOC389816	ILMN_2249018	0.471633	0.000644461	0.0483736	NA
C2ORF26	ILMN_1724040	0.472551	0.000647097	0.0483924	NA
CMAS	ILMN_1714082	-0.343621	0.000648818	0.0483924	NA
KIAA1727	ILMN_1699206	0.368234	0.000657807	0.048908	NA
FAM113B	ILMN_1712431	-0.452916	0.000666253	0.0493802	NA
SHRM	ILMN_1685540	-0.54302	0.000700779	0.0513219	NA
CCNA1	ILMN_2157099	-0.335254	0.000703404	0.0513219	NA
COPS4	ILMN_1726755	-0.356268	0.000704695	0.0513219	NA
RTN4	ILMN_1748983	-0.791628	0.000707085	0.0513219	NA
NRBP1	ILMN_1670096	0.295048	0.000713839	0.0513219	NA
PDGFRA	ILMN_1681949	-0.942337	0.000715408	0.0513219	NA
AIFL	ILMN_1704173	0.474839	0.00071869	0.0513219	NA
EBI2	ILMN_1798706	-0.439717	0.000720218	0.0513219	0.00209941
OGG1	ILMN_2352609	-0.417322	0.000720832	0.0513219	NA
D4S234E	ILMN_1772627	0.39619	0.000722273	0.0513219	NA
ZNF558	ILMN_1766195	0.322796	0.000723526	0.0513219	NA
OPN3	ILMN_1670844	-0.474207	0.000724466	0.0513219	NA
P2RY5	ILMN_1786429	-0.585065	0.000725362	0.0513219	0.00209941
WRNIP1	ILMN_1703036	-0.398882	0.000731588	0.0513219	NA
NSF	ILMN_1680687	-0.534699	0.000731925	0.0513219	NA
PSMC4	ILMN_1687887	-0.488979	0.000732093	0.0513219	NA
GALK2	ILMN_1723124	0.337567	0.000733396	0.0513219	NA
PCSK1N	ILMN_1755582	0.283333	0.000734509	0.0513219	NA
FLJ21986	ILMN_1677038	-0.43824	0.000736001	0.0513219	0.00209941
DGKB	ILMN_1810335	-0.467645	0.000739173	0.0513334	NA
FUSIP1	ILMN_1677162	-0.501706	0.000742159	0.0513334	NA
DBNDD1	ILMN_2374352	-0.52472	0.0007427	0.0513334	NA
KCNK12	ILMN_1711988	-0.36097	0.000753657	0.051895	NA
DSCR1L1	ILMN_2120210	0.337313	0.000755229	0.051895	NA
ARPC5	ILMN_1768394	-0.407882	0.000773849	0.0526288	NA
DGCR2	ILMN_1713301	0.446022	0.000774497	0.0526288	NA
DHRS9	ILMN_1733998	-0.710994	0.00077484	0.0526288	NA
TAC3	ILMN_2406184	-0.666282	0.000777782	0.0526768	0.00218281
PNKD	ILMN_1774604	0.455353	0.000792401	0.0533603	NA
ARL5	ILMN_1771738	-0.381525	0.000798384	0.0534639	NA
CGI-96	ILMN_1688178	0.381569	0.000798477	0.0534639	NA
ZNF395	ILMN_1772876	0.591371	0.000808611	0.0535704	NA
KCNQ2	ILMN_1666776	-0.482174	0.000811071	0.0535704	NA
SYT17	ILMN_1657760	-0.354044	0.000811967	0.0535704	NA
CKS2	ILMN_2072296	-0.370274	0.000813247	0.0535704	NA
RPS6KA5	ILMN_1657515	0.484836	0.00081418	0.0535704	NA
HEM1	ILMN_1674250	-0.472168	0.000815749	0.0535704	0.00225302
SLC36A4	ILMN_2082324	0.359706	0.000817507	0.0535704	NA
PGM5	ILMN_2271149	-0.421989	0.000819909	0.0535704	NA
OLIG1	ILMN_1666089	-0.621229	0.000820523	0.0535704	NA
RGS12	ILMN_1722834	-0.507018	0.000827165	0.053777	NA
CHPF	ILMN_1731353	0.350102	0.000829449	0.053777	NA
HLA-DMA	ILMN_1695311	-0.501778	0.000830532	0.053777	NA
PTHLH	ILMN_1785699	-0.393081	0.000837596	0.0540857	NA
DUSP6	ILMN_1677466	-0.527264	0.000851002	0.0547739	NA
SRPK2	ILMN_1657451	-0.445984	0.000852901	0.0547739	NA
DSTYK	ILMN_3180989	0.397636	0.00086788	0.0554338	NA
SKP1	ILMN_3229770	0.619167	0.00087074	0.0554662	NA
C9ORF24	ILMN_2365023	0.348724	0.000875715	0.0556327	NA
SPRY4	ILMN_2086105	-0.298115	0.000886924	0.0561933	NA
KCNK1	ILMN_2071641	-0.483794	0.000891594	0.0563378	NA
NOPE	ILMN_2139396	0.573777	0.000895183	0.0564133	0.00240847
OGDHL	ILMN_1714577	0.405389	0.000898672	0.0564821	NA
NOV	ILMN_1787186	-0.534713	0.000903132	0.0566115	0.00240847
IL13RA1	ILMN_1768505	-0.521706	0.000905802	0.0566282	NA
ECM1	ILMN_2329735	0.422327	0.000913559	0.0569621	0.00240847
RSAD1	ILMN_1809963	0.409066	0.000916919	0.0570208	NA
RGS10	ILMN_1668559	-0.502878	0.000923838	0.0572999	NA
ALDH6A1	ILMN_2096985	0.501262	0.000931542	0.057626	NA
GABRA5	ILMN_1707571	-0.58754	0.000936781	0.0577843	NA
CHP	ILMN_1779401	-0.377466	0.00094405	0.0577843	NA
ANKS1A	ILMN_1813669	-0.468541	0.000951003	0.0577843	NA
C20ORF24	ILMN_2283388	-0.429546	0.000954204	0.0577843	NA
CLTA	ILMN_1687171	-0.415276	0.000956223	0.0577843	NA
DKFZP564B147	ILMN_1686254	0.398755	0.000958793	0.0577843	NA
ST13	ILMN_1765204	0.357573	0.000959078	0.0577843	NA
PRKCD	ILMN_1801105	-0.607418	0.000961903	0.0577843	NA
H2BFS	ILMN_1813314	-0.361092	0.000962172	0.0577843	NA
PGAM1	ILMN_1661366	-0.587135	0.000963429	0.0577843	NA
TM6SF1	ILMN_1750961	-0.373476	0.000963521	0.0577843	0.00250228
EFCBP2	ILMN_1663437	-0.471345	0.000971656	0.0581242	NA
UCHL3	ILMN_1660111	-0.472456	0.000995349	0.0590627	NA
SNX26	ILMN_1678781	-0.470136	0.000998248	0.0590627	NA
HAX1	ILMN_2289775	-0.375895	0.000999874	0.0590627	NA
AFAP1L2	ILMN_2404917	-0.445923	0.00100823	0.0592555	NA
AIF1	ILMN_1703538	-0.922847	0.00100972	0.0592555	NA
MRPL45	ILMN_1808301	-0.387153	0.00101452	0.0592555	NA
FZD9	ILMN_1704398	-0.450385	0.00102043	0.0592555	NA
KLHL23	ILMN_1732550	-0.45476	0.00102319	0.0592555	NA
LAT2	ILMN_2326953	-0.436841	0.0010252	0.0592555	NA
PRKCB1	ILMN_1716563	-0.362432	0.00102576	0.0592555	NA
LARP2	ILMN_1808636	-0.34629	0.00102889	0.0592907	NA
BANP	ILMN_1663631	-0.400757	0.00104893	0.0601512	NA
PDIK1L	ILMN_1806328	0.298486	0.00105207	0.0601852	NA
LY6H	ILMN_2237252	-0.394012	0.00106534	0.0607964	NA
NUP50	ILMN_1725612	-0.450624	0.00106848	0.0608287	NA
TPST2	ILMN_1695432	-0.467954	0.00107116	0.0608341	NA
LOC51255	ILMN_1655340	0.35952	0.00107538	0.0608826	NA
NPPA	ILMN_1750386	-0.530607	0.00107719	0.0608826	NA
CDC42	ILMN_1675156	-0.503557	0.00108251	0.0608921	NA
TMEM16C	ILMN_3240765	-0.558776	0.00108619	0.0609533	0.00276763
NPPC	ILMN_1675343	-0.315806	0.00108931	0.0609834	NA
TMCC2	ILMN_1659024	0.425055	0.00109355	0.0610076	NA
ATP8B4	ILMN_1783956	-0.360504	0.00109751	0.0610076	0.00276763
HMG20A	ILMN_1678290	0.494646	0.00111794	0.0617154	NA
ARHGDIG	ILMN_2049274	-0.543825	0.00111821	0.0617154	NA
NME7	ILMN_1716583	-0.397624	0.00111927	0.0617154	NA
CRTAP	ILMN_1720484	0.311309	0.00112157	0.0617154	NA
FBLN2	ILMN_2390919	-0.505651	0.00112334	0.0617154	NA
DTX1	ILMN_1689002	0.341966	0.00113234	0.0620652	NA
ISG15	ILMN_2054019	-0.47049	0.00113907	0.0621927	NA
EGR1	ILMN_1762899	-0.57623	0.00113994	0.0621927	NA
PRKCB1	ILMN_1713603	-0.412739	0.00114422	0.062282	NA
PLCXD3	ILMN_1798841	0.427447	0.00115485	0.0627158	NA
BAMBI	ILMN_1691410	-0.341924	0.00115754	0.0627176	NA
ST6GAL1	ILMN_1756501	-0.517119	0.00117026	0.063261	NA
ITGB5	ILMN_1796755	-0.398985	0.00118316	0.0635417	NA
RBM24	ILMN_1673941	-0.428555	0.00118529	0.0635417	NA
DMXL2	ILMN_1705663	-0.435626	0.00119439	0.0637785	NA
SAMD4B	ILMN_1753467	0.485254	0.00120252	0.0639781	NA
FAM49A	ILMN_1794038	-0.384409	0.00121754	0.0646312	NA
CTDSP2	ILMN_1692962	-0.319218	0.00122208	0.0647263	NA
SUPT16H	ILMN_1781516	0.303488	0.0012306	0.0650313	NA
GRN	ILMN_1811702	-0.348136	0.00124711	0.065642	NA
C1QTNF4	ILMN_2195462	-0.478893	0.00124772	0.065642	NA
HIST1H2BK	ILMN_1796179	-0.47087	0.0012531	0.0657781	NA
PGAM2	ILMN_1668072	0.437757	0.00126537	0.0659501	NA
LOC91689	ILMN_1706859	0.334321	0.00126806	0.0659501	NA
PTPRR	ILMN_1679051	-0.376762	0.00126904	0.0659501	NA
PIK3CD	ILMN_1766275	-0.407056	0.00127164	0.0659501	NA
HCST	ILMN_1699931	-0.65128	0.00127303	0.0659501	NA
C6ORF117	ILMN_3241451	0.411372	0.00127317	0.0659501	NA
ACY3	ILMN_1670193	-0.431235	0.00128366	0.0660882	NA
CRYL1	ILMN_1714397	0.448566	0.00128424	0.0660882	NA
NRIP2	ILMN_1664607	0.411795	0.00128425	0.0660882	NA
DOCK8	ILMN_1788931	-0.331524	0.00128917	0.066197	0.00320451
ANKS3	ILMN_1751636	0.439436	0.00129405	0.0663032	NA
VAMP1	ILMN_1737611	0.80649	0.00130108	0.0663992	NA
RP13-15M17.2	ILMN_1738420	0.331515	0.00130156	0.0663992	NA
IKBKB	ILMN_1727142	-0.297824	0.00130801	0.0665625	NA
SLC35F2	ILMN_1790577	0.328651	0.0013112	0.0665625	NA
SNCA	ILMN_1766165	-0.502538	0.00131323	0.0665625	NA
SCHIP1	ILMN_1794598	-0.409407	0.00131656	0.066588	NA
SNRPN	ILMN_1660000	-0.479131	0.00132445	0.0668436	NA
BAT3	ILMN_2390416	0.377139	0.00134301	0.0676355	NA
SDCBP	ILMN_2363591	-0.471118	0.0013514	0.0678015	NA
ACTB	ILMN_1777296	-0.52147	0.00135206	0.0678015	NA
SST	ILMN_1812824	-0.764697	0.00136067	0.0680744	NA
ECOP	ILMN_2226955	-0.456675	0.0013667	0.0680744	NA
HN1	ILMN_2384591	-0.430873	0.00136878	0.0680744	NA
P2RX5	ILMN_1677793	-0.341799	0.00137218	0.0680744	NA
ARMCX1	ILMN_1788192	-0.430916	0.00137269	0.0680744	NA
ANK1	ILMN_1684694	0.410564	0.00137483	0.0680744	0.00336931
ARHGAP1	ILMN_1732060	-0.332024	0.0013993	0.0691405	NA
LOC389293	ILMN_1672024	-0.331059	0.00141522	0.0695402	NA
CHL1	ILMN_1713347	-0.702922	0.00141887	0.0695402	NA
PGM5	ILMN_1781388	-0.654696	0.00142494	0.0695402	NA
ECM1	ILMN_1658333	0.278492	0.00142728	0.0695402	NA
ACVRL1	ILMN_3250257	-0.880175	0.00142804	0.0695402	0.0034511
COPG	ILMN_1708204	0.426605	0.00143779	0.0698707	NA
EEF2K	ILMN_1789171	0.365875	0.0014508	0.0700697	NA
SNX7	ILMN_1685077	-0.310734	0.00146222	0.0701144	NA
C1QC	ILMN_1785902	-1.12316	0.00146893	0.0701144	0.00350128
SHANK2	ILMN_1814790	-0.35442	0.00147181	0.0701144	NA
LOC650001	ILMN_1742032	-0.418317	0.00147217	0.0701144	NA
LOC643025	ILMN_1682953	-0.473099	0.00147416	0.0701144	NA
RIMS2	ILMN_1665257	0.366475	0.00147598	0.0701144	NA
HTR3A	ILMN_1662070	0.399672	0.0014767	0.0701144	NA
TXNL4B	ILMN_1748488	0.354497	0.00147717	0.0701144	NA
MSLN	ILMN_2353161	-0.408714	0.00148337	0.0701144	NA
PRG-3	ILMN_1753026	-0.503319	0.00148445	0.0701144	NA
FBXO9	ILMN_1717063	-0.494193	0.00148445	0.0701144	NA
LCP1	ILMN_1662932	-0.652199	0.00149279	0.0703669	NA
HTATIP2	ILMN_1664303	-0.383231	0.00150159	0.0706405	NA
FNDC4	ILMN_1663032	0.32621	0.00150713	0.0707601	NA
ITGB4	ILMN_2334210	0.702037	0.00151465	0.0709719	0.00355489
CNRIP1	ILMN_3187324	-0.397233	0.00153751	0.0718998	NA
ABCC12	ILMN_1762093	-0.746438	0.00154348	0.072036	0.00355489
SLC24A4	ILMN_1675391	0.380161	0.00155271	0.0723237	0.00355489
PABPC3	ILMN_1718128	-0.373808	0.00158084	0.0733868	NA
C16ORF45	ILMN_1687821	0.373737	0.00158176	0.0733868	NA
SNTG1	ILMN_1727975	0.283196	0.00160025	0.0740988	NA
ARHGEF11	ILMN_1733861	0.305658	0.00161445	0.0742883	NA
PHF17	ILMN_1736015	0.486553	0.00162756	0.0742883	NA
ACSL3	ILMN_1666096	-0.398494	0.00163464	0.0742883	NA
LRRC32	ILMN_2129161	-0.439438	0.0016389	0.0742883	NA
CCNG2	ILMN_2228732	-0.321929	0.00164176	0.0742883	NA
KIAA0574	ILMN_3240559	0.467824	0.00164489	0.0742883	NA
CBARA1	ILMN_1807540	0.402788	0.00165077	0.0742883	NA
HIAT1	ILMN_1763007	-0.357661	0.00165207	0.0742883	NA
AMFR	ILMN_1723116	0.677434	0.00165479	0.0742883	NA
HNRPU	ILMN_1743677	0.415945	0.00165699	0.0742883	NA
CRSP8	ILMN_1716876	-0.341149	0.00166091	0.0742883	NA
GALNTL1	ILMN_2077952	0.434706	0.00166253	0.0742883	NA
NPAS1	ILMN_1747067	-0.461726	0.00166547	0.0742883	NA
LOC400120	ILMN_3246728	-0.43126	0.00166658	0.0742883	NA
MAGEH1	ILMN_1659659	-0.375134	0.00166881	0.0742883	NA
SNCA	ILMN_1701933	-0.363263	0.00167168	0.0742883	NA
PIM1	ILMN_1815023	0.474225	0.00167404	0.0742883	NA
HS.497692	ILMN_1844862	0.327682	0.0016759	0.0742883	NA
ODF2	ILMN_1730698	0.274567	0.0016765	0.0742883	NA
HBQ1	ILMN_1696183	-0.474429	0.00167788	0.0742883	NA
LOC619208	ILMN_1686889	0.460229	0.00167999	0.0742883	NA
MGA	ILMN_2372379	0.320778	0.00168381	0.0743177	NA
GRIN3A	ILMN_1758400	-0.449821	0.00168737	0.0743356	0.0037753
A2M	ILMN_1745607	-0.692928	0.00169238	0.0744172	0.0037753
DNAJA1	ILMN_1672496	-0.327717	0.00169612	0.0744429	NA
BTBD3	ILMN_1713964	-0.392054	0.00173956	0.0760663	NA
TNFRSF4	ILMN_2112256	-0.274996	0.00175368	0.0763644	NA
C11ORF49	ILMN_2341487	-0.32083	0.0017559	0.0763644	NA
TSPAN8	ILMN_1683263	0.444501	0.0017561	0.0763644	NA
PTPRA	ILMN_1762766	-0.305791	0.00177549	0.0768039	NA
RET	ILMN_1706301	0.299889	0.00177598	0.0768039	0.00391166
ATP13A1	ILMN_2134224	0.475527	0.00178582	0.0770881	NA
FXYD5	ILMN_1704286	-0.417942	0.00179482	0.0773346	NA
TSPAN9	ILMN_1729453	0.595393	0.00182892	0.0786601	0.0039615
TGFBR2	ILMN_2384241	-0.595143	0.00184414	0.0788627	0.0039615
ADCY7	ILMN_1655935	-0.284567	0.00184539	0.0788627	NA
CA4	ILMN_1695157	-0.601509	0.00185009	0.0788627	NA
TTC8	ILMN_2401927	-0.302003	0.0018503	0.0788627	NA
CNNM3	ILMN_3250893	0.307565	0.00185434	0.0788627	NA
ZNF37A	ILMN_1774027	-0.341661	0.00185499	0.0788627	NA
EEF1B2	ILMN_1701930	-0.283302	0.00185705	0.0788627	NA
PC	ILMN_2340347	0.281457	0.00186119	0.0788964	NA
SBK1	ILMN_1728298	-0.443968	0.00187536	0.078904	NA
PRSS3	ILMN_1685699	-0.406647	0.00187705	0.078904	NA
MEF2D	ILMN_1763228	-0.409362	0.00187721	0.078904	NA
PAQR6	ILMN_2330382	0.559249	0.00187811	0.078904	NA
CYTH4	ILMN_3238196	-0.446381	0.00188715	0.0791295	NA
CDH13	ILMN_1766925	0.376801	0.00189019	0.0791295	NA
HIATL2	ILMN_1703229	-0.345869	0.00190181	0.0794749	NA
FKBP11	ILMN_1787345	-0.333372	0.00192374	0.0801181	NA
COL6A3	ILMN_1706643	0.268759	0.00192752	0.080123	NA
FLJ44968	ILMN_1658679	-0.47428	0.00195263	0.0808892	NA
VAV3	ILMN_1657679	0.423779	0.00195282	0.0808892	NA
LY6H	ILMN_1660501	-0.359731	0.00196026	0.0810551	NA
BANP	ILMN_1701216	-0.309523	0.00197075	0.0813459	NA
TGFB3	ILMN_1687652	0.480116	0.00197928	0.0815554	NA
UNQ1912	ILMN_1712577	-0.393749	0.00198791	0.081768	NA
DDAH1	ILMN_1668507	0.404497	0.00199403	0.081835	NA
CKAP5	ILMN_1716336	-0.323739	0.00202041	0.0826721	NA
TCP1	ILMN_1660661	-0.450986	0.00202558	0.0827399	NA
UBE1L	ILMN_1794612	-0.381152	0.00203378	0.0828864	NA
ST8SIA4	ILMN_1756937	-0.357487	0.0020362	0.0828864	NA
OGDH	ILMN_1733869	0.415429	0.00205281	0.0832742	NA
TAF6L	ILMN_1727281	0.402045	0.00205717	0.0832742	NA
CXCL16	ILMN_1728478	-0.503556	0.00205752	0.0832742	NA
TAC1	ILMN_2384409	-0.641062	0.00205986	0.0832742	NA
MOXD1	ILMN_1687501	0.394722	0.00206643	0.0833967	NA
TPM1	ILMN_1716687	-0.376607	0.0020706	0.0834221	NA
EGR2	ILMN_1743199	-0.681215	0.00207805	0.0835795	NA
PPP2R4	ILMN_2372922	0.325639	0.00210857	0.0846214	NA
SPSB1	ILMN_1714170	0.422871	0.00211114	0.0846214	NA
NAB2	ILMN_1721922	0.31545	0.00212089	0.0847243	NA
DOCK2	ILMN_1799725	-0.460707	0.00212619	0.0847922	NA
SERPINI1	ILMN_1814333	-0.379605	0.00213134	0.084854	NA
SMG7	ILMN_1706553	0.497884	0.00213571	0.0848845	NA
FXR2	ILMN_1738699	0.385745	0.00215842	0.0853436	NA
LGMN	ILMN_1698019	-0.316246	0.00216116	0.0853436	NA
MAL2	ILMN_1770653	-0.335342	0.00216536	0.0853436	NA
LOC594834	ILMN_2300526	-0.796827	0.00217117	0.0854296	NA
EEF1B2	ILMN_1685678	-0.406085	0.00218455	0.0856374	NA
PGAM1	ILMN_2112417	-0.50828	0.00218564	0.0856374	NA
GRIN2A	ILMN_1798104	-0.421384	0.00218735	0.0856374	NA
NANS	ILMN_1815874	0.282569	0.00220474	0.0857483	NA
SPOCK3	ILMN_2342559	-0.53126	0.00220893	0.0857699	NA
OSTF1	ILMN_1742456	-0.301612	0.00222821	0.0863762	NA
GLIPR1	ILMN_1769245	-0.310731	0.00223228	0.086392	NA
AQP9	ILMN_1715068	-0.594957	0.00223926	0.0865197	0.00475159
CDA08	ILMN_1693310	-0.351158	0.00224594	0.086584	NA
PGM2L1	ILMN_1716265	-0.318681	0.00224936	0.086584	NA
OLIG2	ILMN_1727567	-0.400579	0.00225453	0.086584	NA
TADA2B	ILMN_3239378	0.35905	0.00225848	0.086584	NA
LOC653784	ILMN_1733035	0.417764	0.00225929	0.086584	NA
RET	ILMN_1655610	0.32456	0.0022827	0.0871067	NA
KIAA1731	ILMN_3235104	0.305737	0.00228393	0.0871067	NA
XLKD1	ILMN_2210753	-0.586628	0.00230338	0.0875719	0.00482877
DUSP6	ILMN_2396020	-0.33037	0.00230364	0.0875719	NA
TRMT12	ILMN_1809944	-0.268676	0.00232036	0.0880653	NA
FLJ11795	ILMN_1798947	-0.360628	0.0023332	0.0882683	NA
TFB1M	ILMN_1733562	0.391239	0.00235194	0.0884264	NA
GALNTL5	ILMN_1738212	-0.560927	0.00235413	0.0884264	NA
SPOCK	ILMN_1746013	0.377764	0.00235652	0.0884264	NA
DIPA	ILMN_1657332	-0.308412	0.00236261	0.0884264	NA
OR2L13	ILMN_1701454	-0.452309	0.00236325	0.0884264	NA
MAPK13	ILMN_1749327	-0.373754	0.00236364	0.0884264	NA
PRDM8	ILMN_1802082	0.433527	0.00236847	0.0884665	NA
NR3C2	ILMN_1661777	0.293227	0.00237448	0.0885507	NA
ITPKB	ILMN_1700432	0.630008	0.00239753	0.0891822	0.00496631
GNL3L	ILMN_1708414	0.389802	0.00239898	0.0891822	NA
HSPA12B	ILMN_1676897	-0.360912	0.00240709	0.0893427	NA
HELZ	ILMN_1762835	0.34939	0.00241231	0.0893957	NA
USP32	ILMN_1653337	-0.30177	0.00243027	0.0899202	NA
UQCRFS1	ILMN_1701749	-0.289544	0.00249011	0.0917023	NA
C3ORF10	ILMN_1764500	-0.41692	0.00251703	0.0924136	NA
2002-03-01	ILMN_1703142	0.399248	0.00252114	0.0924136	NA
EEF1A1	ILMN_3251737	0.548808	0.0025212	0.0924136	NA
WDR37	ILMN_2096405	0.371699	0.00254015	0.09282	NA
CYFIP1	ILMN_2355463	-0.350816	0.00256118	0.0934436	NA
NOPE	ILMN_1784083	0.443673	0.00258412	0.0940301	NA
LIG3	ILMN_1660582	0.307129	0.00258785	0.0940301	NA
ARHGEF7	ILMN_1675984	-0.400282	0.00259541	0.0940301	NA
TAC1	ILMN_1790270	-0.41534	0.00259753	0.0940301	NA
BLES03	ILMN_1757847	0.39337	0.00260053	0.0940301	NA
PSMA1	ILMN_1691809	-0.32392	0.00261515	0.0940301	NA
LYPD5	ILMN_2322597	0.511328	0.00261715	0.0940301	NA
TAP2	ILMN_1777565	0.282208	0.00262235	0.0940301	NA
CG018	ILMN_2344650	0.3186	0.00262959	0.0940301	NA
KIAA1893	ILMN_1653263	0.34588	0.00263138	0.0940301	NA
C20ORF116	ILMN_1797828	-0.393833	0.00263322	0.0940301	NA
C9ORF150	ILMN_1701361	0.275566	0.00263336	0.0940301	NA
PHF14	ILMN_2401769	-0.281339	0.00263489	0.0940301	NA
CACNB3	ILMN_2195482	-0.394887	0.00263725	0.0940301	NA
C14ORF129	ILMN_1712748	-0.287713	0.0026484	0.0941481	NA
FBXO31	ILMN_1771139	0.353036	0.00265408	0.0942079	NA
NEU4	ILMN_2219683	-0.504588	0.00267841	0.0946536	NA
C9ORF4	ILMN_1760866	-0.401311	0.00268275	0.0946536	NA
TSPAN17	ILMN_2374383	-0.345513	0.00268315	0.0946536	NA
SLC7A6	ILMN_1812559	0.375262	0.00268427	0.0946536	NA
PRPF19	ILMN_1769545	0.356511	0.00268672	0.0946536	NA
NQO2	ILMN_1712918	0.400307	0.00269679	0.0948666	NA
PHACTR4	ILMN_1736548	-0.303937	0.00270282	0.0949369	NA
PSMC4	ILMN_2395389	-0.388318	0.00271057	0.0949406	NA
CAST	ILMN_2322806	0.377879	0.00271769	0.0949406	NA
SOX11	ILMN_1773459	-0.29837	0.00271903	0.0949406	NA
KLF2	ILMN_1735930	-0.537108	0.00272424	0.0949816	NA
LOC349136	ILMN_1700248	-0.714233	0.00273066	0.0950649	NA
XLKD1	ILMN_1808114	-0.808887	0.00275915	0.0959151	NA
NR3C2	ILMN_2210934	0.322497	0.00277136	0.0961977	NA
YWHAG	ILMN_1750145	-0.361283	0.00278872	0.096658	NA
IHPK2	ILMN_2328835	-0.307302	0.00279849	0.0968272	NA
TNC	ILMN_1719759	0.610076	0.00280393	0.0968272	0.00573981
LOC400120	ILMN_1797526	-0.474421	0.0028197	0.0971601	NA
DENND4B	ILMN_3245066	0.304032	0.00282425	0.0971748	NA
ARMCX3	ILMN_2334765	-0.359035	0.00283845	0.097521	NA
NRXN1	ILMN_1673152	-0.311156	0.00286457	0.0980265	NA
DLG3	ILMN_1811515	-0.286917	0.0028746	0.0981906	NA
COL18A1	ILMN_1806733	-0.461695	0.00289025	0.0985823	NA
KCTD12	ILMN_1742332	-0.648851	0.00289584	0.0986301	0.00585902
PTK2B	ILMN_1732318	0.417474	0.00291587	0.0991689	NA
PKD2L1	ILMN_1789361	-0.544618	0.00294379	0.0997027	0.00588757
CNTN6	ILMN_1699317	-0.395886	0.00294425	0.0997027	NA
HIATL2	ILMN_1777058	-0.307269	0.00297215	0.100133	NA
MAF1	ILMN_1713985	0.27511	0.00297689	0.100133	NA
SYTL2	ILMN_2336609	-0.349712	0.00297755	0.100133	NA
TAC1	ILMN_2342541	-0.545333	0.0029782	0.100133	NA
EI24	ILMN_1669394	-0.285262	0.00298759	0.100216	NA
OSBPL2	ILMN_1656482	0.268313	0.00299023	0.100216	NA
SDCCAG33	ILMN_1718907	0.38449	0.00299342	0.100216	NA
SCN4B	ILMN_1695947	0.464148	0.0029989	0.100257	NA
EFCAB1	ILMN_1699562	0.565753	0.00301627	0.100693	NA
KIAA1467	ILMN_1668619	0.270366	0.00302477	0.100693	NA
DKK1	ILMN_1773337	0.264925	0.00303294	0.100823	NA
IP6K2	ILMN_3185709	-0.328838	0.00304074	0.10094	NA
VPS37B	ILMN_1710427	-0.284333	0.00305293	0.101202	NA
ANKRD43	ILMN_1779882	-0.484833	0.00306147	0.101343	0.00605337
CBX7	ILMN_1657361	0.347383	0.00308922	0.101861	NA
FBXO32	ILMN_1652280	-0.404916	0.0030901	0.101861	NA
ZNF91	ILMN_1802053	-0.347399	0.00310006	0.102047	NA
CHDH	ILMN_3251423	0.389124	0.00311257	0.102173	NA
C21ORF70	ILMN_2104929	-0.284723	0.0031263	0.102481	NA
PPP1CA	ILMN_1695827	-0.317226	0.00316703	0.103672	NA
WDR17	ILMN_2367440	-0.297925	0.00319124	0.104112	NA
CCDC46	ILMN_2369756	0.249864	0.00319468	0.104112	NA
EPSTI1	ILMN_2388547	-0.330555	0.00320243	0.104112	NA
VWF	ILMN_1752755	-0.69899	0.0032033	0.104112	0.00626263
CFD	ILMN_1777190	-0.404474	0.0032194	0.104112	NA
RPL14	ILMN_1726460	0.42075	0.0032201	0.104112	NA
MAGED2	ILMN_1683576	0.313276	0.00322372	0.104112	NA
VASH1	ILMN_1796216	-0.483959	0.00323259	0.104187	NA
CCNC	ILMN_1798705	-0.417723	0.0032358	0.104187	NA
IBRDC2	ILMN_1752526	-0.334874	0.00326014	0.104654	NA
CUGBP2	ILMN_2400947	-0.319746	0.0032606	0.104654	NA
XAB2	ILMN_1771057	0.367618	0.00326365	0.104654	NA
CYB5D1	ILMN_1670925	0.314432	0.00329099	0.105176	NA
KCNS3	ILMN_2175112	-0.460197	0.00329771	0.105176	NA
DHX36	ILMN_1738272	-0.239016	0.00329936	0.105176	NA
ALDOA	ILMN_1736700	-0.439057	0.00330133	0.105176	NA
KIAA0460	ILMN_1705733	0.308118	0.00330426	0.105176	NA
LOC124512	ILMN_2382724	-0.305198	0.0033137	0.105176	NA
HBG1	ILMN_1796678	0.322573	0.00332475	0.105176	NA
BTN2A1	ILMN_2364852	-0.249696	0.00332541	0.105176	NA
TSNAX	ILMN_1713668	-0.427916	0.00332588	0.105176	NA
PODXL2	ILMN_1657347	0.463757	0.00333526	0.105176	NA
PTHLH	ILMN_2314169	-0.45364	0.0033372	0.105176	NA
PPP2R2D	ILMN_1805652	-0.441927	0.00333864	0.105176	NA
MS4A6A	ILMN_1797731	-0.369832	0.00334508	0.105176	NA
RBKS	ILMN_1732127	0.278487	0.00335925	0.105176	NA
RHBDF2	ILMN_1691717	-0.687781	0.00336367	0.105176	NA
CPNE6	ILMN_1738058	-0.398335	0.00336406	0.105176	NA
CCND1	ILMN_1688480	-0.376269	0.00337058	0.105176	NA
SDFR1	ILMN_1753975	-0.430626	0.00337233	0.105176	NA
PELO	ILMN_1770811	-0.265337	0.00338289	0.105176	NA
BRPF3	ILMN_1658800	-0.248244	0.00338327	0.105176	NA
CALD1	ILMN_1717990	0.279669	0.00338343	0.105176	NA
DHX35	ILMN_1733667	0.316714	0.00339112	0.105176	NA
HHEX	ILMN_1762712	-0.286166	0.00339149	0.105176	NA
C15ORF29	ILMN_1739854	0.290071	0.00341959	0.105909	NA
MAF	ILMN_1719543	-0.462707	0.00343429	0.106199	NA
OCRL	ILMN_1760855	0.321206	0.00344292	0.106199	NA
2009-03-01	ILMN_1748393	-0.272838	0.00344817	0.106199	NA
NSF	ILMN_2251784	-0.343469	0.00344824	0.106199	NA
PLOD2	ILMN_1771599	0.642165	0.0034515	0.106199	NA
ZNF540	ILMN_1681846	0.332961	0.00345724	0.106237	NA
EI24	ILMN_1726138	-0.370477	0.00347531	0.106644	NA
TNFAIP8L1	ILMN_1684346	-0.320787	0.00348407	0.106644	NA
MRPS21	ILMN_1660292	-0.4246	0.00350055	0.106806	NA
RANBP6	ILMN_1780842	-0.285079	0.00350296	0.106806	NA
GYPE	ILMN_1695187	-0.322425	0.00352708	0.107264	NA
TMEM118	ILMN_1738093	-0.277251	0.00354024	0.107526	NA
CAMK2N1	ILMN_1794863	-0.395757	0.00355785	0.107922	NA
RAB33A	ILMN_1724708	-0.301337	0.00357159	0.10807	NA
CRYZL1	ILMN_1762115	-0.248743	0.00357193	0.10807	NA
FAM47C	ILMN_2071473	0.308374	0.00359455	0.10833	NA
HEY1	ILMN_1788203	-0.335369	0.00359543	0.10833	NA
DNAJC15	ILMN_1812666	0.457053	0.00360188	0.10833	NA
C2ORF80	ILMN_3240957	-0.431916	0.00360322	0.10833	0.00696622
SP140	ILMN_2246882	-0.295657	0.00361724	0.108563	NA
AKR1C2	ILMN_2412336	-0.562464	0.00362044	0.108563	NA
CSNK2A1	ILMN_2386354	-0.294247	0.00362892	0.108679	NA
VPS33B	ILMN_1789243	0.397094	0.00364152	0.108917	NA
GRM8	ILMN_1729212	0.57719	0.00368809	0.110019	NA
PPHLN1	ILMN_2322842	-0.357051	0.00373485	0.110939	NA
C9ORF88	ILMN_1661755	-0.454414	0.00373735	0.110939	NA
C9ORF9	ILMN_1813837	0.377575	0.00375702	0.111295	NA
CCNC	ILMN_2409395	-0.472341	0.00378531	0.111679	NA
PDZK5B	ILMN_2240811	-0.57224	0.00378595	0.111679	NA
RSPO2	ILMN_1695108	0.453193	0.00382839	0.112669	NA
TRIP11	ILMN_1658144	-0.325092	0.00382908	0.112669	NA
LEF1	ILMN_2213136	-0.475785	0.00383823	0.112727	NA
NUDT16	ILMN_1781996	0.352041	0.00384062	0.112727	NA
LRRN1	ILMN_1720511	-0.392381	0.00385784	0.113091	NA
RPS6KA2	ILMN_1702501	0.342689	0.00386408	0.113134	NA
PTPRB	ILMN_1672102	-0.395128	0.00387576	0.113333	0.00741079
GSTT1	ILMN_1730054	2.25175	0.00388533	0.113333	NA
C20ORF27	ILMN_1697363	-0.36702	0.00389577	0.113371	NA
KIF2	ILMN_1734476	-0.353711	0.00389926	0.113371	NA
THUMPD1	ILMN_2108339	0.300038	0.00391295	0.113371	NA
MTMR4	ILMN_1771019	0.332307	0.00391687	0.113371	NA
C6ORF206	ILMN_1659985	-0.247569	0.0039203	0.113371	NA
NONO	ILMN_2052790	0.23574	0.00392634	0.113407	NA
BGN	ILMN_2206746	-0.445523	0.00393115	0.113407	NA
ACAT2	ILMN_1708672	-0.343501	0.00398334	0.114453	NA
ACP1	ILMN_2344956	-0.546166	0.00398683	0.114453	NA
AKAP11	ILMN_1693220	-0.362387	0.00400596	0.114862	NA
GRB10	ILMN_2340919	-0.414516	0.00402674	0.115317	NA
ARPP-21	ILMN_2289825	-0.475514	0.00403561	0.115431	NA
SIGLEC10	ILMN_1655549	-0.594549	0.00404056	0.115433	NA
PEX6	ILMN_1683279	0.536851	0.00406502	0.115701	NA
ARRDC4	ILMN_2184064	0.52989	0.00406759	0.115701	NA
APOC1	ILMN_1789007	-0.649009	0.00406782	0.115701	0.00769348
LOC648517	ILMN_1687757	-0.466882	0.0040696	0.115701	NA
C1ORF108	ILMN_1658337	-0.467848	0.00412265	0.116647	NA
CD84	ILMN_1698367	-0.350309	0.00412267	0.116647	0.00771339
PGAM4	ILMN_1706841	-0.312147	0.00414364	0.116934	NA
VPS41	ILMN_2383107	0.328938	0.00414431	0.116934	NA
SCN1A	ILMN_1741059	0.659051	0.00414767	0.116934	NA
KLRC3	ILMN_2386790	-0.285195	0.00416248	0.117211	NA
SRGAP2	ILMN_2261379	-0.378758	0.00417207	0.117341	NA
TOM1	ILMN_1813148	0.315303	0.0041895	0.117649	NA
C8ORFK32	ILMN_3239500	0.402449	0.00420276	0.117782	NA
LOC130074	ILMN_1677122	0.25527	0.00421394	0.117807	NA
FLJ33590	ILMN_1717029	-0.568674	0.00421741	0.117807	NA
MGC3207	ILMN_2410965	-0.360293	0.00422304	0.117807	NA
KCNAB3	ILMN_1755531	0.422923	0.00425482	0.118536	0.00787594
IGFBP5	ILMN_1750324	0.494583	0.00427371	0.118922	NA
ANKZF1	ILMN_2273796	0.362435	0.00431586	0.119954	NA
MRPS11	ILMN_2405915	-0.317159	0.00433034	0.120214	NA
SPARC	ILMN_1796734	-0.612655	0.00434926	0.12049	0.00796602
ABCG1	ILMN_1794782	-0.292504	0.00435953	0.12049	NA
ADCY9	ILMN_1654287	0.303071	0.00436072	0.12049	NA
ZNF324	ILMN_1745784	0.316291	0.0043888	0.120862	NA
PRKCH	ILMN_1780898	-0.55565	0.00439356	0.120862	NA
GPIAP1	ILMN_1754145	-0.414262	0.00440601	0.120862	NA
RPS2	ILMN_2218277	-0.315921	0.00441521	0.120862	NA
C14ORF100	ILMN_1700276	-0.309202	0.0044225	0.120921	NA
ZNF606	ILMN_1681829	0.280393	0.00443461	0.121112	NA
HUWE1	ILMN_1790987	0.293002	0.00447653	0.122031	NA
AFF2	ILMN_1725889	0.430359	0.00447924	0.122031	NA
RPRD2	ILMN_3238889	0.341075	0.00449918	0.122031	NA
OTUD5	ILMN_2088847	0.296171	0.00450617	0.122031	NA
FKBP5	ILMN_1778444	0.610904	0.00450839	0.122031	0.00817146
MFNG	ILMN_1764577	-0.404284	0.00451309	0.122031	NA
C10ORF13	ILMN_1686961	0.310074	0.0045212	0.122031	NA
AQP11	ILMN_1762606	-0.278279	0.00453477	0.122031	NA
SLC30A3	ILMN_1805807	-0.333211	0.00453652	0.122031	NA
BTBD1	ILMN_1691927	-0.337826	0.00453779	0.122031	NA
ACADM	ILMN_2053679	0.248618	0.00453805	0.122031	NA
GABRA5	ILMN_2215730	-0.461587	0.00454078	0.122031	NA
ARMCX2	ILMN_1785170	-0.29227	0.00454831	0.122095	NA
HPS6	ILMN_1718537	-0.318765	0.00455997	0.122268	NA
SIVA	ILMN_3231820	-0.331922	0.00459688	0.122849	NA
ZYX	ILMN_2371169	0.453271	0.00459724	0.122849	NA
GRM2	ILMN_1693604	-0.325022	0.00460766	0.122854	NA
KCNS1	ILMN_1761903	0.857335	0.00460789	0.122854	NA
SORBS3	ILMN_1789338	0.253544	0.00461401	0.122879	NA
PAP2D	ILMN_2361742	-0.347096	0.00462786	0.122944	NA
JAM2	ILMN_1672350	-0.37185	0.00462844	0.122944	NA
SLC20A1	ILMN_1672662	0.33859	0.00463419	0.122944	NA
IQWD1	ILMN_1670000	-0.250039	0.00463732	0.122944	NA
FCER1G	ILMN_2123743	-0.549537	0.00465098	0.123167	NA
PRKCB	ILMN_3299520	-0.296427	0.00466627	0.123322	NA
ELMO1	ILMN_1784320	0.417252	0.0046725	0.123322	NA
TPI1	ILMN_1707627	-0.316281	0.0046799	0.123379	NA
MGC4172	ILMN_1756701	0.348426	0.00475124	0.12512	NA
PC	ILMN_1671489	0.25955	0.00477707	0.125557	NA
FKSG44	ILMN_3241870	-0.271911	0.00477929	0.125557	NA
SLC1A4	ILMN_1656904	0.396834	0.00478385	0.125557	NA
STX8	ILMN_1752895	0.314173	0.00479834	0.125798	NA
PARVA	ILMN_3307892	0.303745	0.00481214	0.126019	NA
TBC1D10B	ILMN_1668639	0.327312	0.00482877	0.126314	NA
MMP24	ILMN_1778333	0.337342	0.0048447	0.126591	NA
DRAP1	ILMN_2112301	0.251782	0.00487267	0.126802	NA
PAP2	ILMN_1705187	-0.270304	0.00487784	0.126802	NA
CDH11	ILMN_1672611	-0.317094	0.0048845	0.126802	NA
RYR2	ILMN_1760798	0.407359	0.00488498	0.126802	NA
PFN1	ILMN_2151817	-0.262998	0.00488508	0.126802	NA
KCNIP4	ILMN_1679580	-0.303866	0.00489075	0.12681	NA
SLC35A4	ILMN_2105966	0.225128	0.00490679	0.127086	NA
SLC41A3	ILMN_2356111	-0.359367	0.00492788	0.127492	NA
CASP1	ILMN_2326509	-0.360607	0.00494123	0.127697	NA
NEK2	ILMN_2051373	-0.483287	0.00495108	0.127768	NA
ACTR3B	ILMN_2260392	-0.449352	0.00495483	0.127768	NA
FHL2	ILMN_2355831	-0.296533	0.0049618	0.127808	NA
TGFBR2	ILMN_1726245	-0.547823	0.0049791	0.128071	NA
PSMC4	ILMN_2287888	-0.308768	0.00498507	0.128071	NA
LARGE	ILMN_2408430	-0.339611	0.00499198	0.128071	NA
URG4	ILMN_2386818	0.275928	0.00501922	0.128472	NA
OAS2	ILMN_1674063	-0.315868	0.0050282	0.128472	NA
SHANK3	ILMN_2317580	-0.317361	0.00503118	0.128472	NA
GP1BB	ILMN_1789627	-0.382021	0.00503885	0.128529	NA
LCMT1	ILMN_1688452	-0.285329	0.00505549	0.128814	NA
ZNF175	ILMN_1675788	0.306076	0.00508453	0.12936	NA
CETN1	ILMN_1768624	0.325276	0.00508792	0.12936	NA
CEP78	ILMN_3185161	0.284574	0.00511439	0.129614	NA
B3GAT3	ILMN_2210581	0.30853	0.00512774	0.129775	NA
RBM4	ILMN_1712455	-0.302865	0.00513175	0.129775	NA
EIF3CL	ILMN_3238570	-0.301542	0.00515241	0.130158	NA
FGF13	ILMN_1690984	-0.265163	0.00517357	0.13028	NA
CLDND2	ILMN_2077680	0.357747	0.00517569	0.13028	NA
RBED1	ILMN_1668065	0.284651	0.00519043	0.13028	NA
BCLAF1	ILMN_1775192	0.236176	0.00522076	0.130902	NA
CCM2	ILMN_1692271	-0.342396	0.00523	0.130995	NA
CUGBP2	ILMN_1800638	-0.263728	0.00524824	0.13113	NA
CD53	ILMN_1662843	-0.313365	0.00525288	0.13113	NA
AHCYL1	ILMN_1770412	0.530953	0.00525767	0.13113	0.00943129
MS4A7	ILMN_2331087	-0.310546	0.00528834	0.131756	NA
LOC285636	ILMN_1783023	0.294141	0.00529438	0.131767	NA
ENO2	ILMN_1765796	0.307538	0.00532238	0.132185	NA
OSBPL10	ILMN_1669497	0.318888	0.00533673	0.132382	NA
ARL15	ILMN_2202967	-0.233741	0.00534687	0.132382	NA
XYLT2	ILMN_1799815	0.283947	0.00535582	0.132382	NA
CORO2B	ILMN_1676880	0.319989	0.00536113	0.132382	NA
CSEN	ILMN_1744403	-0.448992	0.00536633	0.132382	NA
DRD1IP	ILMN_3238986	0.343654	0.00536963	0.132382	NA
FLJ20701	ILMN_1671891	-0.39734	0.00538825	0.132531	NA
LRRFIP2	ILMN_1749239	-0.295439	0.00543281	0.133199	NA
KPNA6	ILMN_1696021	0.270416	0.00544392	0.133199	NA
DOCK9	ILMN_1773413	-0.417147	0.00544482	0.133199	NA
DR1	ILMN_1759983	-0.282844	0.00544801	0.133199	NA
HAPLN1	ILMN_1678812	-0.474522	0.00546035	0.133225	0.00969491
SLC10A4	ILMN_1673637	-0.293219	0.00548365	0.133655	NA
C9ORF24	ILMN_1763695	0.28094	0.00550251	0.133914	NA
PLEKHA3	ILMN_1797576	-0.334386	0.00550563	0.133914	NA
AGTRL1	ILMN_1700183	1.26141	0.00551736	0.134061	NA
CTSH	ILMN_2390853	0.724013	0.00553742	0.134263	NA
RABGGTB	ILMN_2163796	0.280972	0.00554277	0.134263	NA
GCHFR	ILMN_1694780	0.434017	0.00555046	0.134274	NA
ACOT7	ILMN_2332250	-0.366411	0.00555564	0.134274	NA
KIAA1944	ILMN_1763612	-0.300155	0.00556033	0.134274	NA
CX3CL1	ILMN_1654072	-0.36987	0.00556864	0.134337	NA
TMEM123	ILMN_1724139	-0.344924	0.00557518	0.134348	NA
ST3GAL3	ILMN_1699472	0.27185	0.0055805	0.134348	NA
FLJ30834	ILMN_1809947	-0.42972	0.00559702	0.134608	NA
RAPGEF2	ILMN_3247261	-0.253881	0.00561133	0.134712	NA
LOC285382	ILMN_2135339	-0.435925	0.00562583	0.134864	NA
HSPA4	ILMN_1755134	-0.363927	0.00563054	0.134864	NA
MAD2L1BP	ILMN_1798454	-0.364934	0.00567724	0.135256	NA
GAS6	ILMN_1784749	0.289599	0.00568021	0.135256	NA
LKAP	ILMN_1793371	0.251062	0.00568707	0.135256	NA
SUV420H1	ILMN_1692026	0.2867	0.00574448	0.136179	NA
LSM11	ILMN_1702698	0.43104	0.00574853	0.136179	NA
TRIM17	ILMN_2331729	-0.411632	0.00575426	0.136179	NA
BCAS4	ILMN_2325506	0.35686	0.00578726	0.136534	NA
ZFPM2	ILMN_1814077	0.264293	0.00579426	0.136534	NA
KIAA0310	ILMN_2126344	0.279776	0.00580033	0.136534	NA
CNTN1	ILMN_2400407	-0.501142	0.00580044	0.136534	NA
CPVL	ILMN_2400759	-0.700072	0.00580504	0.136534	NA
LRDD	ILMN_2400352	0.46099	0.00580792	0.136534	NA
C2ORF32	ILMN_3232894	-0.26966	0.00581266	0.136534	NA
MAP1A	ILMN_1701558	0.359768	0.00581778	0.136534	NA
RSBN1	ILMN_1791097	0.308076	0.0058232	0.136534	NA
NUMA1	ILMN_2160005	0.250387	0.00582769	0.136534	NA
PUS3	ILMN_2097185	0.27626	0.00584785	0.13687	NA
GMPR	ILMN_1729487	0.309865	0.00585578	0.136873	NA
CHRAC1	ILMN_1722390	0.26018	0.00585961	0.136873	NA
GAS6	ILMN_1779558	0.296034	0.00587162	0.136933	NA
ASXL1	ILMN_1726025	0.285885	0.0058738	0.136933	NA
COQ2	ILMN_1756572	-0.280502	0.00591241	0.13729	NA
ZFYVE28	ILMN_1763267	0.304243	0.00592036	0.137328	NA
DCP2	ILMN_1669905	0.238631	0.00592567	0.137328	NA
VPS13B	ILMN_2268409	0.332797	0.00599594	0.138721	NA
RIS1	ILMN_1792455	-0.447262	0.00599759	0.138721	NA
PTPRM	ILMN_1744937	0.383233	0.00601653	0.138949	NA
ALDH18A1	ILMN_2302716	0.247634	0.00602827	0.138949	NA
ETV5	ILMN_1723260	-0.300164	0.00603102	0.138949	NA
AARSD1	ILMN_1700461	0.265951	0.00604843	0.139038	NA
TNFRSF6B	ILMN_2331232	0.310303	0.00605259	0.139038	NA
MAPRE3	ILMN_1734290	0.288456	0.00607539	0.139426	NA
ZNF265	ILMN_1662383	0.409303	0.00609178	0.139573	NA
NT5DC1	ILMN_1680673	0.460987	0.0061014	0.139573	NA
TERF2IP	ILMN_1657983	0.232905	0.00610458	0.139573	NA
NCKAP1	ILMN_2322552	-0.402986	0.00610545	0.139573	NA
PIF1	ILMN_2155272	0.302413	0.00612601	0.139848	NA
PIK4CB	ILMN_1666597	0.233549	0.00612938	0.139848	NA
INPP4B	ILMN_2198878	0.283944	0.00616965	0.14036	NA
LOC286334	ILMN_1717094	-0.279243	0.00619395	0.140489	NA
RAC2	ILMN_1709795	-0.302375	0.00619641	0.140489	NA
WDFY1	ILMN_1676448	0.22917	0.00620123	0.140489	NA
EHBP1L1	ILMN_3244457	-0.320824	0.00620515	0.140489	NA
ITR	ILMN_1738712	0.417069	0.00621128	0.140493	NA
CPVL	ILMN_1682928	-0.500907	0.00622859	0.140749	NA
TFAM	ILMN_1715661	0.233908	0.00624529	0.140864	NA
KLRC2	ILMN_2059357	-0.612176	0.00626008	0.140864	NA
GRM4	ILMN_1752843	0.320648	0.00626381	0.140864	NA
UBXD5	ILMN_2376416	0.307693	0.00626579	0.140864	NA
INA	ILMN_1673704	0.289683	0.00628495	0.141066	NA
TMEM108	ILMN_1669709	-0.317205	0.00629047	0.141066	NA
GCLM	ILMN_1788547	-0.308307	0.00630501	0.141257	NA
CEP164	ILMN_1740385	0.325068	0.00631499	0.141347	NA
DKK2	ILMN_1695506	-0.309471	0.00633258	0.141606	0.0110842
TMSB10	ILMN_1812392	-0.311094	0.00637023	0.14188	0.0110842
RUFY3	ILMN_2351230	-0.315083	0.00637464	0.14188	NA
RHEBL1	ILMN_1721029	-0.306216	0.00638096	0.14188	NA
YWHAB	ILMN_2277099	-0.305047	0.00639179	0.141915	NA
FAM130A2	ILMN_3240470	0.469455	0.00640444	0.141915	NA
TSPYL5	ILMN_1737972	0.286459	0.00640969	0.141915	NA
DOK5	ILMN_1728572	-0.323483	0.00641034	0.141915	NA
FVT1	ILMN_3241164	0.366363	0.00641262	0.141915	NA
GPR116	ILMN_1728785	-0.422795	0.00641975	0.141921	NA
DDN	ILMN_1673450	-0.316625	0.00642912	0.141921	NA
LRRN5	ILMN_1696657	-0.325066	0.00643926	0.141921	NA
IHPK2	ILMN_1683328	-0.259698	0.00644302	0.141921	NA
TXNDC13	ILMN_2204754	0.32999	0.00645193	0.141985	NA
DAAM1	ILMN_1787251	-0.344443	0.00646232	0.142081	NA
LOC594834	ILMN_2274605	-0.504722	0.00648123	0.142262	NA
LRRCC1	ILMN_2384807	0.47748	0.00648262	0.142262	NA
MAGED2	ILMN_1789567	-0.253181	0.00650712	0.142353	NA
IRF2BP2	ILMN_1671005	-0.243153	0.00650965	0.142353	NA
TMEFF1	ILMN_1729498	-0.276845	0.00651095	0.142353	NA
PENK	ILMN_1726711	-0.531854	0.006521	0.142379	NA
PCDH10	ILMN_1688500	-0.377434	0.00656211	0.142747	NA
ERBB2	ILMN_2352131	0.298107	0.00657061	0.142747	NA
ATG4C	ILMN_1700923	-0.271367	0.00657614	0.142747	NA
MAP3K7	ILMN_2379326	-0.331231	0.00657638	0.142747	NA
SETD3	ILMN_1679577	-0.295591	0.00657972	0.142747	NA
LMNB2	ILMN_1708101	0.261374	0.00658314	0.142747	NA
SCML1	ILMN_2340908	0.259598	0.00658348	0.142747	NA
RNF175	ILMN_1741281	-0.315214	0.00659173	0.142794	NA
TNFRSF1B	ILMN_1764788	-0.482976	0.00660554	0.142962	NA
C21ORF63	ILMN_1695959	0.342809	0.00661318	0.142996	NA
PARL	ILMN_2257665	-0.292048	0.00662409	0.143039	NA
SOCS3	ILMN_2156250	0.342621	0.00662896	0.143039	NA
PRPF39	ILMN_1692779	0.247787	0.00663376	0.143039	NA
THOC3	ILMN_2298936	-0.446787	0.00665511	0.143039	NA
PEG3	ILMN_1675331	0.456767	0.00665713	0.143039	NA
C13ORF10	ILMN_1740716	-0.225141	0.00665764	0.143039	NA
RUNX2	ILMN_2377746	0.34366	0.00666542	0.143059	NA
ASPHD2	ILMN_2167426	-0.429667	0.00672821	0.144161	NA
RTN1	ILMN_1768357	-0.232562	0.00676545	0.144696	NA
ZMYND15	ILMN_1778136	-0.298707	0.00680154	0.144859	NA
MAEA	ILMN_1689257	-0.267939	0.00680381	0.144859	NA
C21ORF7	ILMN_1699071	0.430464	0.00681095	0.14488	NA
ESAM	ILMN_1668092	-0.484235	0.00683559	0.145273	NA
UBE2E3	ILMN_1669553	-0.358216	0.00685648	0.145586	NA
PER2	ILMN_1738095	-0.444519	0.00687805	0.145912	NA
ZDHHC23	ILMN_1736901	-0.264982	0.00689408	0.146094	0.0118769
SLC6A17	ILMN_1723837	0.349965	0.006899	0.146094	NA
CCND2	ILMN_1667081	-0.281104	0.00694209	0.146743	NA
GTF2IRD1	ILMN_1712628	0.326399	0.0069496	0.146757	NA
NOVA1	ILMN_1811363	-0.251239	0.00695523	0.146757	NA
KCNN2	ILMN_1749996	-0.279824	0.0069773	0.147091	NA
SMAD6	ILMN_1767068	-0.411458	0.00702536	0.147783	NA
DKFZP564J102	ILMN_1786278	-0.274053	0.00705564	0.148212	NA
AS3MT	ILMN_1771732	0.256854	0.00708385	0.148486	NA
ACD	ILMN_1716480	0.269576	0.00709301	0.148486	NA
FBXW9	ILMN_1750661	-0.306232	0.00711268	0.148486	NA
COL11A1	ILMN_1789507	-0.318457	0.00711848	0.148486	NA
FLRT3	ILMN_1805665	0.462712	0.00712408	0.148486	NA
AEBP2	ILMN_1803376	0.237002	0.00713828	0.148486	NA
STIP1	ILMN_1789510	0.394355	0.00714427	0.148486	NA
NOMO1	ILMN_2126957	0.309634	0.00716626	0.148575	NA
FCGR2A	ILMN_1666932	-0.36326	0.00718079	0.148575	NA
LSG1	ILMN_1705746	0.253881	0.00718096	0.148575	NA
HS.118262	ILMN_1898404	0.408935	0.00718392	0.148575	NA
LRPAP1	ILMN_1660341	-0.265891	0.00719066	0.148575	NA
MAOB	ILMN_1727360	0.362501	0.007197	0.148575	NA
PEG10	ILMN_2297626	0.458571	0.00722448	0.148971	NA
LOC153222	ILMN_2195821	0.330783	0.00723674	0.149065	NA
FOXD4	ILMN_2173524	0.247888	0.00724206	0.149065	NA
CSNK2A1	ILMN_2386355	-0.264472	0.00724846	0.149065	NA
HMP19	ILMN_1728803	-0.30096	0.00725434	0.149065	NA
SUPT5H	ILMN_1703866	0.34358	0.00728477	0.149371	NA
C21ORF25	ILMN_1652512	0.336642	0.00728558	0.149371	NA
MDGA1	ILMN_1720595	-0.347015	0.00729055	0.149371	NA
LRRC23	ILMN_2314244	0.300301	0.00729459	0.149371	NA
CYP2E1	ILMN_1665437	-0.523145	0.00730762	0.149497	NA
ZCRB1	ILMN_1659082	0.276043	0.00731761	0.149497	NA
PIGN	ILMN_1691112	0.315573	0.00731976	0.149497	NA
RPL7L1	ILMN_1705908	-0.32245	0.0073509	0.14991	NA
HIATL2	ILMN_1664371	-0.272938	0.00736085	0.14991	NA
FGF11	ILMN_1719938	-0.279638	0.00736544	0.14991	NA
RAB28	ILMN_2410864	-0.270486	0.0073864	0.149976	NA
MPI	ILMN_1761262	0.28115	0.00739695	0.149976	NA
MAPK1	ILMN_1767320	-0.325756	0.00740923	0.149976	NA
GDAP1L1	ILMN_1760208	0.300178	0.00740931	0.149976	NA
ZNF160	ILMN_2312149	0.212498	0.00741578	0.149976	NA
ZNF133	ILMN_2174081	0.24099	0.00742195	0.149976	NA
OLFM3	ILMN_1729617	-0.40706	0.00742457	0.149976	0.0126654
MTAP	ILMN_1753639	0.261803	0.00743129	0.149976	NA
SCARA3	ILMN_1723358	0.48843	0.00743864	0.149976	NA
MFSD4	ILMN_2209238	-0.350313	0.00745711	0.150143	NA
UNC93B1	ILMN_2193591	-0.302438	0.00745971	0.150143	NA
GNAQ	ILMN_1659923	-0.433448	0.00747476	0.150233	NA
SNRPN	ILMN_1693341	-0.312733	0.00748118	0.150233	NA
ELF1	ILMN_1664010	-0.346787	0.00748327	0.150233	NA
SECISBP2	ILMN_1736481	0.198684	0.00752745	0.150707	NA
GRAMD2	ILMN_1661443	-0.279274	0.00753107	0.150707	NA
ZNF533	ILMN_3304200	-0.269169	0.00754483	0.150707	NA
LILRB5	ILMN_1732919	0.265941	0.00755264	0.150707	NA
ZADH2	ILMN_1795063	0.450582	0.00755403	0.150707	NA
DACT1	ILMN_2328094	-0.382345	0.00755814	0.150707	NA
PTAFR	ILMN_1746836	-0.248152	0.00756096	0.150707	0.0127729
HMOX2	ILMN_1658807	0.348549	0.00757713	0.150707	NA
ABHD10	ILMN_1770031	0.401177	0.00758634	0.150707	NA
OLFM1	ILMN_1742025	-0.283273	0.00759005	0.150707	NA
NRXN1	ILMN_1781398	-0.344858	0.00759743	0.150727	NA
RGS12	ILMN_1751141	-0.243739	0.00760909	0.150765	NA
C20ORF121	ILMN_1744442	-0.282857	0.00765846	0.151555	NA
TSPAN13	ILMN_1669881	-0.356977	0.00767522	0.151759	NA
ASCC3L1	ILMN_1705928	0.245011	0.00770514	0.151996	NA
TULP4	ILMN_2337740	-0.29048	0.00770656	0.151996	NA
GDF10	ILMN_1678191	0.303053	0.00771945	0.152124	NA
PPME1	ILMN_1732772	0.33944	0.00772735	0.152152	NA
NOLA2	ILMN_3231390	-0.269716	0.00774725	0.152416	NA
E2F3	ILMN_1669502	-0.248909	0.00775609	0.152463	NA
ETV4	ILMN_1753830	-0.235712	0.00777314	0.152671	NA
PACS1	ILMN_1716488	0.322074	0.00780649	0.153071	NA
TDRD6	ILMN_1660261	-0.256728	0.00782072	0.153222	NA
CCDC34	ILMN_2288784	-0.333849	0.00784161	0.153377	NA
UHRF2	ILMN_1691444	-0.291748	0.00786733	0.153492	NA
ESRRA	ILMN_1774272	0.273144	0.0078709	0.153492	NA
LBR	ILMN_2285480	0.22599	0.00787354	0.153492	NA
PHF1	ILMN_2385866	0.392572	0.00788719	0.153583	NA
MLXIPL	ILMN_2399919	-0.395833	0.00789411	0.153583	NA
FLJ34922	ILMN_1752520	-0.280768	0.00789779	0.153583	NA
KLHDC8B	ILMN_1695246	-0.331537	0.00791118	0.153609	NA
ZNF366	ILMN_1733535	-0.308124	0.00791213	0.153609	NA
TMEM16D	ILMN_1745134	-0.267016	0.00792589	0.153609	NA
LTB4DH	ILMN_1704531	-0.349076	0.00795619	0.153609	NA
PDE4A	ILMN_1785768	0.329637	0.00796608	0.153609	0.0131663
DYRK2	ILMN_2374249	-0.261067	0.00797561	0.153609	NA
FLJ23834	ILMN_1809817	0.334606	0.00797583	0.153609	0.0131663
HIF1AN	ILMN_1681812	0.285774	0.00800577	0.153609	NA
CDKN2D	ILMN_1740597	-0.374606	0.00801081	0.153609	NA
CXADR	ILMN_1796925	-0.2489	0.00801572	0.153609	NA
FEZ1	ILMN_1794106	-0.295271	0.00801794	0.153609	NA
ZYG11BL	ILMN_1654032	0.298018	0.00802002	0.153609	NA
IGSF6	ILMN_1653498	-0.325907	0.00802084	0.153609	0.0131663
PRODH	ILMN_1671365	0.635054	0.00802112	0.153609	NA
ZNF697	ILMN_3249501	0.292226	0.00802208	0.153609	NA
C7ORF20	ILMN_1795703	-0.262862	0.00802773	0.153609	NA
SIN3B	ILMN_1788315	0.288267	0.00803161	0.153609	NA
ARID4B	ILMN_2362982	0.571329	0.00803258	0.153609	NA
MKLN1	ILMN_1742578	0.300401	0.00804	0.153609	NA
DSCR5	ILMN_1774949	0.399992	0.00805669	0.153666	NA
LRRC23	ILMN_1753404	0.287392	0.00805852	0.153666	NA
SERPINA1	ILMN_2338452	-0.23767	0.00806806	0.153724	NA
KCTD3	ILMN_2134555	0.222357	0.00808851	0.153989	NA
USP2	ILMN_1705627	0.363927	0.00812068	0.154476	NA
TP53BP1	ILMN_1664440	-0.271459	0.0081674	0.15524	NA
MLH3	ILMN_1693107	0.261044	0.00820599	0.155597	NA
MGC3207	ILMN_1732089	-0.39281	0.00821776	0.155695	NA
SYTL4	ILMN_1719599	0.429326	0.0082351	0.155848	NA
SS18L1	ILMN_1676625	0.227916	0.00823906	0.155848	NA
SMARCB1	ILMN_1758823	0.219206	0.00826854	0.156215	NA
ATP1B3	ILMN_1654322	-0.380781	0.00827174	0.156215	NA
BMP4	ILMN_1740900	0.392986	0.00828497	0.156222	NA
HIST1H2BD	ILMN_1651496	-0.39136	0.00828534	0.156222	NA
DOCK10	ILMN_1702301	-0.260618	0.00833964	0.156994	NA
CCDC4	ILMN_3237256	-0.219681	0.00837627	0.157531	NA
C5ORF13	ILMN_1680738	-0.375555	0.00838666	0.157531	NA
XPO5	ILMN_1759495	0.204856	0.00840455	0.157531	NA
TARP	ILMN_1723944	-0.234941	0.00840622	0.157531	NA
KCTD2	ILMN_1718900	0.28214	0.00841077	0.157531	NA
MAP3K4	ILMN_1678087	0.284015	0.008426	0.157531	NA
PHYHIP	ILMN_1713387	0.409601	0.00843117	0.157531	NA
GRK4	ILMN_2375739	0.409622	0.00843867	0.157531	NA
MYR8	ILMN_1801889	-0.319542	0.0084577	0.157531	NA
SLIT1	ILMN_1756959	-0.3154	0.00847948	0.157531	NA
TMED3	ILMN_1719316	-0.279749	0.00848054	0.157531	NA
PDZK5B	ILMN_2309733	-0.67627	0.00849148	0.157531	NA
MXRA7	ILMN_1692077	-0.407856	0.00849385	0.157531	NA
PABPC1	ILMN_2136133	-0.316794	0.00849595	0.157531	NA
NFKBIE	ILMN_1717313	-0.306457	0.00849686	0.157531	NA
BAT1	ILMN_1686626	0.270945	0.00850183	0.157531	NA
C11ORF79	ILMN_3238633	0.277171	0.00854664	0.158113	NA
EVI2B	ILMN_1763452	-0.367857	0.00858282	0.158557	NA
ABLIM1	ILMN_2396672	-0.392526	0.00858655	0.158557	NA
KCTD13	ILMN_1786843	0.335609	0.00859081	0.158557	NA
NSFL1C	ILMN_2366719	-0.259182	0.00860385	0.158673	NA
CYP26A1	ILMN_1744123	0.235589	0.0086266	0.158844	NA
VPS37C	ILMN_1789233	-0.245261	0.00863865	0.158942	NA
PHF13	ILMN_1761560	0.268312	0.00865801	0.159174	NA
CHCHD6	ILMN_1785161	-0.367291	0.00870254	0.159743	NA
ATP2B1	ILMN_1813399	-0.301012	0.00874497	0.160397	NA
SLC35F2	ILMN_2075189	0.294911	0.00877313	0.160664	NA
NT5DC2	ILMN_1708743	-0.232148	0.00878988	0.160845	NA
KCNC2	ILMN_1657440	-0.299366	0.00887322	0.162118	NA
ARL4	ILMN_1743241	0.446216	0.00889803	0.16232	NA
FSTL3	ILMN_1730670	0.252155	0.00891536	0.16248	NA
LOC389816	ILMN_1680757	0.308735	0.00892058	0.16248	NA
RAB2	ILMN_1652394	-0.277083	0.00894222	0.162748	NA
GADD45G	ILMN_1651498	0.569287	0.00896029	0.162826	NA
AP2S1	ILMN_1662426	-0.265281	0.0090424	0.163939	NA
MGC13125	ILMN_1749210	0.249332	0.00908598	0.164602	NA
ZNF12	ILMN_1784577	0.283761	0.00909861	0.164704	NA
CAV2	ILMN_1735220	-0.391572	0.00912334	0.164899	NA
SNX2	ILMN_1691575	-0.257134	0.00913319	0.16495	NA
RSHL2	ILMN_1788223	-0.320437	0.00914814	0.165094	NA
PNMAL2	ILMN_3245239	0.349853	0.00916259	0.165201	NA
MOBKL3	ILMN_3229859	-0.29827	0.00917293	0.165201	NA
CKS2	ILMN_1756326	-0.236828	0.00917512	0.165201	NA
IRF3	ILMN_1765649	0.295113	0.00918859	0.165317	NA
C1QTNF1	ILMN_2380237	-0.352851	0.00921327	0.165609	NA
C7ORF20	ILMN_1701724	-0.224222	0.00922022	0.165609	NA
AKAP7	ILMN_2410406	-0.271925	0.00922586	0.165609	NA
API5	ILMN_1815051	0.256396	0.00926084	0.16611	NA
CLDN15	ILMN_1682226	-0.331542	0.00929024	0.166458	NA
CDK5RAP2	ILMN_1655990	-0.31277	0.00930661	0.166458	NA
CYB561D1	ILMN_3256325	-0.2622	0.00930842	0.166458	NA
C1ORF43	ILMN_1660602	-0.242262	0.00930846	0.166458	NA
OSBPL2	ILMN_2349124	0.686209	0.0093345	0.166797	NA
FREQ	ILMN_1756784	0.258696	0.00935319	0.166878	NA
MCM6	ILMN_1798654	0.329721	0.00937495	0.167139	NA
GALGT	ILMN_1805725	-0.38488	0.00941599	0.167653	NA
PGBD4	ILMN_2169736	0.419755	0.00942133	0.167653	NA
GAS7	ILMN_1745994	0.297541	0.00942513	0.167653	NA
MAP3K13	ILMN_1673896	0.350668	0.00946348	0.167686	NA
GBP4	ILMN_1771385	-0.30595	0.00947357	0.167686	NA
C17ORF75	ILMN_1797155	0.4563	0.00947371	0.167686	NA
C2ORF17	ILMN_1654851	0.240712	0.00947579	0.167686	NA
SLC25A14	ILMN_2347044	-0.237916	0.00947677	0.167686	NA
TCTEX1D1	ILMN_1751868	0.341985	0.00948879	0.167773	NA
DGKA	ILMN_2319913	-0.296716	0.00950202	0.167792	NA
GRN	ILMN_1724250	-0.302688	0.00951326	0.167792	NA
LOC653542	ILMN_1660663	-0.352478	0.00951686	0.167792	NA
STYK1	ILMN_1802105	-0.294357	0.00952609	0.167792	NA
DCAMKL1	ILMN_1731616	-0.456023	0.00953819	0.167792	NA
PAPD4	ILMN_1681845	-0.23244	0.00953971	0.167792	NA
HTR2C	ILMN_1801357	-0.295508	0.0095494	0.167837	NA
CYBB	ILMN_1682312	-0.487247	0.00956393	0.167967	0.0155526
C6ORF64	ILMN_1716728	0.496952	0.00958378	0.168003	NA
C12ORF52	ILMN_1667857	-0.282707	0.0096038	0.168003	NA
ECHDC1	ILMN_2167011	-0.304654	0.00960874	0.168003	NA
IP6K3	ILMN_3261111	0.309319	0.00963627	0.168297	NA
ATP5F1	ILMN_1672191	-0.385502	0.00964511	0.168297	NA
PSMA1	ILMN_1709611	-0.216621	0.00967243	0.168616	NA
CREB5	ILMN_1731714	-0.299851	0.00970024	0.168976	NA
ATP6V1G2	ILMN_1674778	-0.558617	0.00973031	0.169375	NA
TRIM66	ILMN_3235584	0.294715	0.00977561	0.17	NA
UBB	ILMN_1762436	-0.342149	0.00978859	0.17	NA
HMGN1	ILMN_2151579	-0.356313	0.00980364	0.170024	NA
CA10	ILMN_1665856	-0.435525	0.0098257	0.170031	NA
TCEAL7	ILMN_1753525	-0.283626	0.00983576	0.170064	NA
RTN4	ILMN_2352036	-0.28058	0.00984202	0.170064	NA
C14ORF24	ILMN_1763603	-0.323376	0.00985268	0.170123	NA
MAT2B	ILMN_1680246	-0.490191	0.00986834	0.170266	NA
SLC22A18	ILMN_2382505	-0.406011	0.0098754	0.170266	NA
MAP3K6	ILMN_1694539	0.35592	0.00993147	0.171107	NA
SEMA5B	ILMN_1794370	0.364749	0.00995047	0.171309	NA
SPIRE2	ILMN_1703284	0.329833	0.00996133	0.171371	NA
UBE2G1	ILMN_1814465	-0.326632	0.0099775	0.171524	NA
KCNN2	ILMN_1685636	-0.253888	0.010018	0.171937	NA
PRKAB2	ILMN_1786021	0.294139	0.0100252	0.171937	NA
ATF3	ILMN_2374865	-0.402119	0.0100419	0.171937	NA
EIF4B	ILMN_1655497	0.285209	0.0100453	0.171937	NA
NUDT14	ILMN_1669788	-0.444506	0.0100621	0.1721	NA
TSPAN3	ILMN_1655469	-0.587681	0.0100939	0.172218	NA
LOC642395	ILMN_1795927	0.289026	0.0101055	0.172218	NA
TICAM2	ILMN_1651346	0.290181	0.0101177	0.172218	NA
PUNC	ILMN_1744635	0.345012	0.0101194	0.172218	NA
HADHA	ILMN_1712751	0.220478	0.0101263	0.172218	NA
LOC196463	ILMN_1734184	0.397564	0.010127	0.172218	NA
ZCCHC3	ILMN_1786852	0.255809	0.0101275	0.172218	NA
RNF25	ILMN_1713486	0.254024	0.0101446	0.172385	NA
ADAMTS19	ILMN_1656171	0.272287	0.0101718	0.172599	NA
VBP1	ILMN_1800612	-0.322437	0.0101993	0.172849	NA
TRUB1	ILMN_1744574	-0.266569	0.0102057	0.172849	NA
FCRLM2	ILMN_1782015	0.345526	0.0102086	0.172849	NA
KIAA1128	ILMN_2129388	-0.247902	0.0102287	0.173065	NA
BCAS4	ILMN_1808059	0.286158	0.0102623	0.173384	NA
ACPT	ILMN_2351906	0.230207	0.0102704	0.173398	NA
SNRK	ILMN_1794399	0.256037	0.0102914	0.173513	NA
CACNB4	ILMN_1673503	0.315888	0.0103477	0.174255	NA
YPEL5	ILMN_1711069	0.260691	0.0103813	0.174255	NA
DNAJA4	ILMN_1776998	0.31557	0.0103887	0.174255	NA
FUT8	ILMN_1741422	-0.357755	0.0103926	0.174255	NA
HSPA9B	ILMN_1679209	0.207688	0.0103967	0.174255	NA
DKFZP434A0131	ILMN_1667315	-0.416634	0.0104144	0.174255	NA
CAV2	ILMN_1658835	-0.25792	0.0104233	0.174255	NA
HYOU1	ILMN_2141790	0.238125	0.01043	0.174255	NA
LOC388419	ILMN_2286987	-0.538158	0.010433	0.174255	NA
ARMET	ILMN_2183510	-0.316139	0.010437	0.174255	NA
BRD7	ILMN_1696420	-0.220097	0.0104428	0.174255	NA
TPM4	ILMN_1653180	0.31268	0.0104457	0.174255	NA
MGC51025	ILMN_1707741	-0.362735	0.0104459	0.174255	NA
PAOX	ILMN_2278265	-0.294635	0.0104542	0.174255	NA
FBXW7	ILMN_1655906	-0.298676	0.0104738	0.174342	NA
UBE2A	ILMN_2307455	-0.240151	0.0104917	0.174342	NA
USF1	ILMN_1777982	0.316519	0.0105006	0.174342	NA
KCNIP1	ILMN_2368856	-0.406207	0.0105052	0.174342	NA
C21ORF37	ILMN_1675632	0.253159	0.0105113	0.174342	NA
PPM1H	ILMN_1713846	0.233578	0.0105218	0.174394	NA
ANKRD52	ILMN_3244029	0.270041	0.0105438	0.174524	NA
DCTD	ILMN_1802456	0.250072	0.0105444	0.174524	NA
ABR	ILMN_1672878	-0.248994	0.0106236	0.175711	NA
MGC3265	ILMN_1815951	0.285617	0.0106411	0.175877	NA
C15ORF38	ILMN_2189406	0.298296	0.0106587	0.176044	NA
KLF13	ILMN_1679929	-0.273018	0.0106801	0.176106	NA
KCND2	ILMN_1748755	0.284699	0.0106814	0.176106	NA
SNRK	ILMN_2107184	0.221622	0.0106849	0.176106	NA
C6ORF117	ILMN_1794829	0.432315	0.0107043	0.176303	NA
PVR	ILMN_1677305	0.214352	0.0107136	0.176333	NA
APOA1BP	ILMN_1729533	-0.245293	0.010735	0.176562	NA
SIX4	ILMN_1743402	0.222934	0.0107778	0.176997	NA
SF3A1	ILMN_1697286	0.260232	0.010784	0.176997	NA
SHC3	ILMN_1770905	0.319333	0.0108109	0.177237	NA
EXOSC3	ILMN_1708936	-0.294352	0.0108187	0.177237	NA
FAM19A1	ILMN_1702199	-0.2761	0.0108211	0.177237	NA
ARPC3	ILMN_1655561	-0.567683	0.0108862	0.178179	NA
JARID1B	ILMN_1755727	0.259237	0.0109079	0.17841	NA
FDFT1	ILMN_2144088	-0.259573	0.010916	0.178419	NA
C3ORF59	ILMN_1700967	0.315155	0.0109675	0.179065	NA
NUP205	ILMN_1673962	0.244458	0.0109707	0.179065	NA
FAF1	ILMN_1666634	-0.233412	0.0109837	0.179147	NA
PDE1A	ILMN_1805564	-0.259277	0.0109929	0.179147	NA
MRPL43	ILMN_2258774	0.22672	0.0109986	0.179147	NA
CHD7	ILMN_1677376	-0.2576	0.0110253	0.179335	NA
NAP1L2	ILMN_1703684	-0.297899	0.0110909	0.180028	NA
IGSF3	ILMN_2396546	-0.335144	0.0111094	0.180204	NA
MPHOSPH6	ILMN_1781360	0.254071	0.0111291	0.180341	NA
LOC283514	ILMN_2114645	-0.317143	0.0111408	0.180341	NA
JAK2	ILMN_1683178	0.258187	0.0111843	0.180602	NA
CLEC11A	ILMN_1807359	0.30201	0.0111959	0.180602	NA
MED8	ILMN_1659537	-0.304532	0.0112067	0.180602	NA
TOM1L2	ILMN_1686261	-0.236274	0.0112167	0.180602	NA
ARMCX3	ILMN_2334760	-0.380077	0.0112181	0.180602	NA
CTNNB1	ILMN_1746396	-0.248108	0.0112267	0.180602	NA
MAPKAP1	ILMN_2360229	-0.335239	0.011229	0.180602	NA
KIAA0406	ILMN_1741398	0.23286	0.0112349	0.180602	NA
SEC14L1	ILMN_2285802	-0.422579	0.0112412	0.180602	NA
CBFA2T2	ILMN_2331062	0.278464	0.0112965	0.181368	NA
LOC124446	ILMN_1737644	0.23201	0.0113143	0.181529	NA
SLC32A1	ILMN_1697512	-0.342737	0.0113294	0.181548	NA
C2ORF25	ILMN_1810759	-0.421262	0.0113357	0.181548	NA
CNOT3	ILMN_2207393	0.267505	0.0113386	0.181548	NA
CYP1B1	ILMN_1693338	-0.401058	0.0113474	0.181567	NA
KIAA1244	ILMN_1813100	-0.353369	0.0113755	0.181701	NA
EPCAM	ILMN_3249032	0.370708	0.011379	0.181701	NA
BIRC4BP	ILMN_1742618	-0.280387	0.0113985	0.181821	NA
NYREN18	ILMN_1665291	0.297225	0.0114019	0.181821	NA
NELF	ILMN_1665095	-0.325286	0.0114476	0.182274	NA
SLC13A3	ILMN_1658519	0.309337	0.0114535	0.182274	NA
RESP18	ILMN_1651708	-0.486729	0.0114744	0.18236	NA
HNRPUL2	ILMN_2072091	0.331278	0.0114968	0.182376	0.0185226
TMEM130	ILMN_1748812	0.230447	0.0115017	0.182376	NA
MTA2	ILMN_1773763	0.262296	0.0115142	0.182376	NA
LIAS	ILMN_2393341	0.315703	0.0115181	0.182376	NA
ZDHHC16	ILMN_1763568	-0.240771	0.0115218	0.182376	NA
GRM7	ILMN_1716680	-0.220758	0.011532	0.182415	NA
XTP3TPA	ILMN_3242459	-0.24211	0.0115477	0.182452	NA
NAPE-PLD	ILMN_1762033	-0.261564	0.0115608	0.182452	NA
TMEM18	ILMN_1772700	0.241425	0.0115608	0.182452	NA
VMP	ILMN_1653762	0.27478	0.0115723	0.182452	NA
C22ORF25	ILMN_1789405	0.25924	0.0115731	0.182452	NA
SULT2B1	ILMN_1727589	-0.342795	0.0115903	0.182601	NA
ALDH3A2	ILMN_1667564	-0.239382	0.0116067	0.182738	NA
SLIT2	ILMN_1676449	0.308085	0.0116447	0.182888	NA
VANGL2	ILMN_1715647	0.243829	0.0116479	0.182888	NA
UBE1C	ILMN_2324157	-0.329802	0.0116598	0.182888	NA
FLJ44815	ILMN_1778382	0.232092	0.0116625	0.182888	NA
RPL29	ILMN_1737517	-0.264327	0.0117124	0.183374	NA
OTOF	ILMN_1663347	-0.368413	0.0117207	0.183374	NA
PAQR6	ILMN_1737631	0.467678	0.0117282	0.183374	NA
GRINA	ILMN_1796490	0.277982	0.0117346	0.183374	NA
SPSB2	ILMN_1787541	0.297252	0.0117454	0.183374	NA
HS.442634	ILMN_1836744	0.324591	0.0117529	0.183374	NA
CAMK4	ILMN_1767168	-0.215778	0.0117674	0.183374	0.0186331
SSBP3	ILMN_1814165	0.32508	0.0117795	0.183374	0.0186331
BM88	ILMN_1720482	0.336823	0.0117812	0.183374	NA
FRZB	ILMN_1716246	-0.368526	0.011797	0.183374	NA
AK3	ILMN_1778173	0.36441	0.0118011	0.183374	NA
PDCD2	ILMN_1758915	-0.287833	0.0118024	0.183374	NA
HS.287436	ILMN_1838320	0.235026	0.0118027	0.183374	NA
GSTK1	ILMN_1725241	0.245459	0.0118244	0.183589	NA
C3ORF18	ILMN_1728581	0.260823	0.0118395	0.183703	NA
ZNF259	ILMN_1753790	-0.23561	0.0118489	0.183729	NA
PDCD6	ILMN_1733931	-0.241159	0.0118578	0.183745	NA
PPGB	ILMN_1719286	0.249906	0.01188	0.183871	NA
TPD52	ILMN_2381064	0.277306	0.0118816	0.183871	NA
TMEM16H	ILMN_1709124	0.252962	0.0119149	0.184243	NA
LOC653170	ILMN_1797596	-0.250137	0.0119212	0.184243	NA
IFT57	ILMN_1811636	0.279655	0.0119335	0.184312	NA
NSBP1	ILMN_1749799	0.380588	0.0119707	0.184766	NA
CDH18	ILMN_1733669	0.282942	0.0120045	0.185046	NA
CTSH	ILMN_1752451	0.47698	0.0120165	0.185109	NA
NINJ1	ILMN_1815086	-0.372638	0.0120247	0.185115	NA
NUP155	ILMN_1768293	0.235408	0.0120541	0.185191	NA
CACNA1E	ILMN_1664047	-0.219818	0.012066	0.185191	NA
C1ORF76	ILMN_1758599	-0.506003	0.0120705	0.185191	NA
FSTL1	ILMN_2201678	0.302566	0.0120768	0.185191	NA
SLC22A5	ILMN_1699357	0.362753	0.0121031	0.185474	NA
PLCB2	ILMN_1724066	-0.370587	0.0121335	0.185819	NA
CYP26B1	ILMN_1812297	-0.585565	0.0121473	0.185876	NA
GNG2	ILMN_1807925	-0.42676	0.0121629	0.185906	NA
MARK2	ILMN_1789692	-0.279879	0.0121853	0.186127	NA
RASGRP1	ILMN_1768958	-0.488471	0.0122221	0.186569	NA
LEO1	ILMN_1801553	-0.250691	0.0122484	0.186849	NA
VPS13C	ILMN_2398865	0.371849	0.0122627	0.186905	NA
NR1H2	ILMN_1678032	0.289103	0.0123268	0.187571	NA
IL10RA	ILMN_1652825	-0.269939	0.0123275	0.187571	NA
LIMS2	ILMN_1760493	-0.259472	0.0123712	0.187953	NA
FAM19A3	ILMN_1764364	0.344669	0.012374	0.187953	NA
SLC15A4	ILMN_1679731	0.209354	0.0123794	0.187953	NA
SDHC	ILMN_2323366	0.243439	0.0123845	0.187953	NA
BIRC2	ILMN_1768194	-0.217067	0.012399	0.188052	NA
TUFT1	ILMN_1781374	0.294899	0.0124258	0.188336	NA
NOL3	ILMN_2059797	0.217366	0.0124387	0.188362	NA
C4ORF18	ILMN_1672124	-0.350003	0.0124434	0.188362	NA
KIAA0562	ILMN_2228453	0.227499	0.0124675	0.188419	NA
MGC33926	ILMN_1678403	-0.302627	0.0124782	0.188419	NA
CECR5	ILMN_1654690	-0.21863	0.0124789	0.188419	NA
SUHW2	ILMN_1654697	0.220216	0.0124792	0.188419	NA
SHANK3	ILMN_2317581	-0.31429	0.0124951	0.188538	NA
NR4A2	ILMN_2339955	-0.601659	0.0125065	0.18859	NA
APOC2	ILMN_1802923	-0.368468	0.012523	0.188632	NA
DDX25	ILMN_1658940	-0.211003	0.0125253	0.188632	NA
OLR1	ILMN_1723035	-0.427522	0.0125671	0.189084	NA
RXRG	ILMN_1750624	-0.279428	0.0125772	0.189084	NA
GFM2	ILMN_2378696	-0.239129	0.0125794	0.189084	NA
FAIM2	ILMN_1803855	0.329945	0.0126856	0.190559	NA
C3ORF40	ILMN_1729217	-0.400839	0.0127078	0.190771	NA
MLKL	ILMN_1667825	-0.338799	0.0127275	0.190945	NA
CLEC3B	ILMN_1682176	-0.397529	0.0127679	0.191338	NA
SLC6A16	ILMN_1723287	-0.223669	0.01277	0.191338	NA
LRDD	ILMN_2406552	0.421312	0.0128024	0.191592	NA
MTSS1	ILMN_1676980	-0.340025	0.0128247	0.191592	NA
KCTD9	ILMN_1653612	0.331958	0.0128282	0.191592	NA
SLC38A5	ILMN_1695058	-0.316093	0.0128285	0.191592	NA
GPM6A	ILMN_1711312	-0.414393	0.0128412	0.191592	NA
IGFBP2	ILMN_1725193	0.578091	0.0128435	0.191592	NA
ATP6V1E2	ILMN_1810235	0.246869	0.0128438	0.191592	NA
SLC6A8	ILMN_1806349	0.265671	0.0128844	0.191885	NA
KRTAP10-6	ILMN_1688334	0.239549	0.0128863	0.191885	NA
MAPK8IP3	ILMN_1811574	0.251752	0.0128879	0.191885	NA
TMEM15	ILMN_1753627	0.206495	0.0129114	0.191885	NA
FNTA	ILMN_1746494	-0.29143	0.0129194	0.191885	NA
IDH3B	ILMN_2373632	-0.238182	0.0129202	0.191885	NA
TRIB1	ILMN_1803811	-0.460145	0.0129204	0.191885	NA
PCBP2	ILMN_2312296	0.252645	0.0129389	0.192032	NA
ANKRD55	ILMN_2341724	-0.340047	0.0129538	0.192032	NA
ADHFE1	ILMN_1702858	0.471082	0.0129815	0.192308	NA
GRAMD3	ILMN_2065690	0.412351	0.0130116	0.192632	NA
OXCT1	ILMN_1813544	-0.210394	0.0130646	0.193103	NA
TP53TG3	ILMN_2159152	-0.624042	0.0130753	0.193103	NA
LPIN1	ILMN_1671554	0.265971	0.0130762	0.193103	NA
SERF1B	ILMN_2233878	0.284432	0.0131367	0.193754	NA
TNFSF13B	ILMN_2066858	-0.220908	0.0131628	0.193897	NA
RCN2	ILMN_1662129	-0.26828	0.0131731	0.193927	NA
SDHA	ILMN_2051232	0.204014	0.0131837	0.193962	NA
TAF7L	ILMN_1755638	-0.243356	0.013207	0.194075	NA
NXPH1	ILMN_1764271	-0.384526	0.0132079	0.194075	NA
PCDH10	ILMN_1715458	-0.368397	0.0132469	0.194124	NA
NRBP2	ILMN_1733248	-0.228238	0.0132485	0.194124	NA
ZNF439	ILMN_1792972	-0.255072	0.0132524	0.194124	NA
TRIAD3	ILMN_1729980	0.269892	0.0132733	0.194206	NA
ZFP2	ILMN_1723886	0.253387	0.013289	0.194206	NA
CBLN4	ILMN_1699768	-0.450049	0.0133206	0.194305	0.020881
RBJ	ILMN_1810436	0.237798	0.0133224	0.194305	NA
MYT1	ILMN_1721167	-0.274155	0.0133442	0.194381	NA
CMTM5	ILMN_1775373	0.289841	0.0133915	0.194669	NA
POLR2B	ILMN_2088172	-0.241588	0.0133993	0.194669	NA
FSD1	ILMN_2376980	-0.418448	0.013409	0.194669	NA
CD86	ILMN_1782560	-0.287064	0.013412	0.194669	NA
SEMA4C	ILMN_2115669	0.423915	0.0134341	0.194669	NA
KLC2	ILMN_1779064	0.321025	0.0134427	0.194669	0.0208841
ANKRD29	ILMN_1749338	0.289848	0.0134694	0.194669	NA
LOC653131	ILMN_1739631	-0.563163	0.0134771	0.194669	NA
SLC11A2	ILMN_1745034	0.222635	0.0134824	0.194669	NA
MAP1LC3B	ILMN_1703244	0.233559	0.0134889	0.194669	NA
TSPAN1	ILMN_1747546	-0.283822	0.0134905	0.194669	NA
CYFIP1	ILMN_2355462	-0.406612	0.0134955	0.194669	NA
TOP3A	ILMN_2072973	0.28445	0.0134961	0.194669	NA
LOC129293	ILMN_3235176	-0.324629	0.0135212	0.194913	NA
C12ORF53	ILMN_1706186	0.223129	0.0135392	0.195052	NA
ENG	ILMN_1760778	-0.432386	0.0135511	0.195053	NA
GALNT10	ILMN_1681984	-0.22395	0.0135558	0.195053	NA
IFI44	ILMN_1760062	-0.287919	0.0135954	0.19547	NA
FSCN1	ILMN_1808707	-0.297547	0.0136122	0.195507	NA
LPHN2	ILMN_1697548	0.262292	0.013637	0.195743	NA
RRAGB	ILMN_1651771	-0.247909	0.0136611	0.195969	NA
TRAK1	ILMN_1782069	-0.217993	0.0136985	0.196386	NA
L3MBTL	ILMN_2400940	-0.253725	0.013756	0.197084	NA
LOC653252	ILMN_1673746	-0.302996	0.0137638	0.197084	NA
MRPL44	ILMN_1671452	-0.223335	0.0138181	0.197583	NA
C6ORF225	ILMN_3248941	0.36495	0.0138264	0.197583	NA
PGEA1	ILMN_1730879	0.240108	0.0138409	0.197583	NA
NOVA1	ILMN_1721968	-0.259366	0.0138468	0.197583	NA
GORASP1	ILMN_1716821	0.204651	0.0138658	0.197663	NA
FAIM	ILMN_1690101	-0.187014	0.0138724	0.197663	NA
IER3	ILMN_1682717	-0.380491	0.0138798	0.197663	NA
PROSAPIP1	ILMN_1736154	0.292269	0.0139225	0.198095	NA
RASGRF2	ILMN_1753377	-0.23309	0.0139761	0.198524	NA
DSTN	ILMN_1794294	0.233445	0.0139823	0.198524	NA
GLTSCR1	ILMN_1782829	-0.217632	0.0139934	0.198553	NA
YWHAE	ILMN_2252136	0.378995	0.0140012	0.198553	NA
HSPC159	ILMN_1673548	-0.249642	0.0140246	0.198654	NA
CYP4X1	ILMN_2175317	-0.319446	0.0140286	0.198654	NA
TOR1AIP1	ILMN_2141941	0.22019	0.014036	0.198654	NA
PJA1	ILMN_2373566	-0.25406	0.0140421	0.198654	NA
ZNF342	ILMN_1693242	0.230478	0.0140507	0.198657	NA
CTH	ILMN_2305116	-0.235378	0.0140998	0.199232	NA
ATG12	ILMN_2188204	0.280654	0.0141168	0.199233	NA
MGC33486	ILMN_1710553	0.305098	0.0141775	0.19985	NA
C8ORF61	ILMN_1684576	0.320887	0.014234	0.200406	NA
MUTYH	ILMN_2277537	0.298917	0.0142626	0.200655	NA
C1ORF52	ILMN_1742611	-0.244024	0.0142687	0.200655	NA
SLA	ILMN_1667371	-0.255581	0.0143167	0.201211	NA
RNUXA	ILMN_1728074	-0.25436	0.0143373	0.201381	NA
BTBD3	ILMN_2334350	-0.258321	0.0143666	0.201628	NA
SPTAN1	ILMN_2095133	0.280028	0.0143771	0.201628	NA
KNS2	ILMN_1726901	-0.273409	0.0143806	0.201628	NA
C1ORF63	ILMN_1749915	-0.302895	0.0144	0.20178	NA
TRIM23	ILMN_1752741	-0.272313	0.0144554	0.202316	NA
TSGA14	ILMN_2223805	0.248297	0.0144808	0.202551	NA
CDS2	ILMN_1790973	0.283725	0.0145137	0.20277	NA
ZNF75	ILMN_2101025	0.262989	0.0145672	0.203338	NA
STK3	ILMN_1666453	0.223236	0.0145716	0.203338	NA
PMAIP1	ILMN_2098446	-0.227731	0.0145852	0.203408	NA
SCC-112	ILMN_1670931	0.23093	0.0145962	0.20344	NA
HOXD1	ILMN_1717381	-0.386084	0.0146658	0.204169	NA
CRSP8	ILMN_3251445	-0.230234	0.0146862	0.204193	NA
FBLN2	ILMN_1774602	-0.400954	0.0146879	0.204193	NA
GPATC3	ILMN_1686929	0.219513	0.0146935	0.204193	NA
BLM	ILMN_1709484	-0.223915	0.0147134	0.204349	NA
FKBP1B	ILMN_2303955	-0.348844	0.0147841	0.20521	NA
DNAJB6	ILMN_2402416	-0.296347	0.0147967	0.205264	NA
IL28RA	ILMN_2405324	0.238425	0.0148097	0.205323	NA
ITGB7	ILMN_1777519	-0.279774	0.0148237	0.205332	NA
ITPR3	ILMN_1815500	-0.441334	0.0148463	0.205348	NA
ADPRHL1	ILMN_1760335	0.294772	0.0148675	0.20552	NA
C1ORF64	ILMN_2066088	-0.543749	0.0148944	0.205771	NA
PTPLA	ILMN_1725791	-0.267021	0.014959	0.206415	NA
PHYHIPL	ILMN_1678710	-0.373311	0.0150128	0.206922	NA
LGP1	ILMN_1746378	0.228661	0.0150553	0.207192	NA
AGA	ILMN_1802631	-0.341597	0.0150654	0.207192	NA
TMEM74	ILMN_2066534	0.502814	0.0150729	0.207192	NA
MAFG	ILMN_1692260	-0.296433	0.0150851	0.207192	NA
ITPA	ILMN_2407482	-0.21112	0.0151078	0.207232	NA
HTRA2	ILMN_1747204	-0.198832	0.0151081	0.207232	NA
BAT2L	ILMN_3247802	0.189524	0.0151144	0.207232	NA
CNIH2	ILMN_1698733	-0.328562	0.0151656	0.207813	NA
C14ORF173	ILMN_2393450	-0.382369	0.0151869	0.207871	NA
TCP1	ILMN_2313434	0.329737	0.0151885	0.207871	NA
CORO1A	ILMN_1713749	-0.308983	0.0151963	0.207871	NA
HAMP	ILMN_1729188	-0.448073	0.0152086	0.207919	NA
ARID4A	ILMN_1676626	-0.21401	0.0152191	0.207941	NA
CNOT1	ILMN_1669206	0.2704	0.0152379	0.208074	NA
C20ORF132	ILMN_1780356	0.2162	0.0152515	0.208074	NA
TNRC5	ILMN_1669674	-0.309771	0.0152574	0.208074	NA
C14ORF29	ILMN_1707925	-0.298705	0.0152734	0.20808	NA
RTCD1	ILMN_1808305	-0.240946	0.0152997	0.208236	NA
HNMT	ILMN_1790881	-0.290753	0.0153134	0.208236	NA
AYP1	ILMN_3251565	0.37092	0.0153193	0.208236	NA
IDH1	ILMN_1696432	-0.33912	0.0153578	0.208236	NA
TARSL1	ILMN_1778187	0.250722	0.0153608	0.208236	NA
LOC198437	ILMN_1780283	0.262369	0.0153629	0.208236	NA
MEIS3	ILMN_2301677	-0.310857	0.0153643	0.208236	NA
PDIA6	ILMN_1680626	-0.282253	0.0153903	0.208468	NA
SOX12	ILMN_1736974	0.300188	0.0154067	0.20857	NA
CHAD	ILMN_1700652	-0.274729	0.0154201	0.208632	NA
CTDP1	ILMN_1815759	0.273786	0.0154549	0.208879	NA
CSNK1G2	ILMN_1706521	-0.287152	0.0154561	0.208879	NA
NPL	ILMN_1782070	-0.359794	0.0154667	0.208902	NA
PDE6C	ILMN_1730851	-0.221591	0.0155193	0.209493	NA
ING2	ILMN_1671265	-0.267829	0.015544	0.209706	NA
C9ORF25	ILMN_1746633	0.237245	0.0155874	0.210099	NA
RNF138	ILMN_1655165	-0.320606	0.0156279	0.210317	NA
UBTD1	ILMN_1794914	0.282768	0.0156339	0.210317	NA
MGC3121	ILMN_1745329	-0.244339	0.0156618	0.210572	NA
DCBLD1	ILMN_1695604	0.230537	0.0156786	0.210677	NA
OSTM1	ILMN_1720303	0.190608	0.0157445	0.211263	NA
MAX	ILMN_1706546	0.209279	0.0157454	0.211263	NA
CCDC58	ILMN_1686920	0.492604	0.0157614	0.211309	NA
RCL1	ILMN_1813766	0.201616	0.0157715	0.211324	NA
ATOH7	ILMN_2168228	-0.191397	0.0157916	0.211425	NA
CDK5R1	ILMN_2062271	-0.265847	0.015797	0.211425	NA
EPAS1	ILMN_1704753	-0.61773	0.0158459	0.211959	NA
G6PD	ILMN_1697559	0.361137	0.015862	0.211993	NA
LRRC42	ILMN_1688479	-0.214058	0.0158711	0.211993	NA
ELOVL1	ILMN_1798123	0.451657	0.0159001	0.211993	NA
KIAA0859	ILMN_1790575	-0.245644	0.0159003	0.211993	NA
ITGB5	ILMN_2311166	-0.456392	0.0159268	0.211993	NA
C1ORF189	ILMN_1790713	0.235031	0.0159286	0.211993	NA
DENND4C	ILMN_1669599	0.235041	0.0159299	0.211993	NA
USP14	ILMN_2402947	-0.225029	0.0159303	0.211993	NA
ZFYVE27	ILMN_2322972	0.342296	0.0159388	0.211993	NA
C9ORF61	ILMN_2179717	0.431515	0.0159653	0.211993	NA
EDN3	ILMN_2358886	-0.35429	0.0159796	0.21204	NA
LDB3	ILMN_1713534	0.242684	0.0159959	0.21204	NA
CGN	ILMN_1746801	-0.25757	0.0160407	0.212365	NA
CLDND1	ILMN_1710326	0.260002	0.016049	0.212365	NA
SERHL	ILMN_2289844	0.261465	0.0160768	0.212365	NA
ANKDD1A	ILMN_1813139	0.417308	0.0160832	0.212365	NA
C8ORF44	ILMN_1792242	0.245097	0.0160844	0.212365	NA
RARRES3	ILMN_1701613	0.404915	0.0160946	0.212365	NA
LRRN3	ILMN_1773650	0.35116	0.0161015	0.212365	NA
ZNF694	ILMN_1771135	0.243793	0.0161165	0.212393	NA
FAM43A	ILMN_1706015	0.35763	0.0161216	0.212393	NA
DDX18	ILMN_1756220	0.225234	0.0161483	0.212489	NA
PTPLB	ILMN_2170353	-0.315714	0.0161558	0.212489	NA
SUPV3L1	ILMN_1750008	0.227396	0.0161559	0.212489	NA
GNAS	ILMN_1769191	0.210878	0.0161812	0.212592	NA
RAI1	ILMN_2060770	-0.221329	0.0161968	0.212592	NA
ADAM22	ILMN_1675210	0.388413	0.0161973	0.212592	NA
HPRT1	ILMN_1736940	-0.26887	0.0161999	0.212592	NA
PDE1A	ILMN_1775163	-0.294627	0.0162094	0.212599	NA
C5ORF14	ILMN_1662848	-0.236175	0.0162584	0.213048	NA
GAS8	ILMN_1783798	0.265153	0.0162665	0.213048	NA
MGLL	ILMN_1657708	-0.2528	0.0162816	0.213064	NA
CALML4	ILMN_1815707	0.344882	0.0162901	0.213064	NA
KIAA1853	ILMN_1811820	0.311777	0.0163102	0.213104	NA
PDE2A	ILMN_1681356	-0.20457	0.0163172	0.213104	NA
RBP7	ILMN_1716465	0.217994	0.0163203	0.213104	NA
SLC29A4	ILMN_1801377	-0.410175	0.0163326	0.213147	NA
APBB2	ILMN_1716790	-0.238051	0.0163699	0.213515	NA
LOC389432	ILMN_1755215	0.474051	0.0163791	0.213517	NA
LAMB1	ILMN_1658709	-0.301344	0.0164022	0.213582	NA
C1QA	ILMN_1737918	-0.228483	0.0164188	0.21368	0.0252821
XKR4	ILMN_1661309	-0.258458	0.0164388	0.213773	NA
AGPAT2	ILMN_1681081	-0.26931	0.0164598	0.213773	NA
RYR3	ILMN_1796455	0.230295	0.0164622	0.213773	NA
PARVA	ILMN_1756408	0.266909	0.0164854	0.213854	NA
FBXO11	ILMN_1678404	-0.254379	0.0164866	0.213854	NA
RTN3	ILMN_1691001	-0.262133	0.0165386	0.214188	NA
KIF6	ILMN_1673716	0.190787	0.0165396	0.214188	NA
APLP2	ILMN_1710482	0.233411	0.0165601	0.214319	NA
MDP-1	ILMN_1662263	-0.198644	0.0165679	0.214319	NA
KARCA1	ILMN_1701918	0.208333	0.0165865	0.214441	NA
IREB2	ILMN_1726554	-0.240269	0.0166372	0.21498	NA
LGI1	ILMN_1788728	-0.228542	0.0166522	0.215055	NA
FLJ40432	ILMN_1810069	-0.285297	0.0166655	0.215092	NA
SPON1	ILMN_1791890	0.463954	0.0166794	0.215092	NA
GPI	ILMN_2173451	0.278506	0.0166824	0.215092	NA
HAPLN4	ILMN_2165463	0.5642	0.0166987	0.215183	NA
NCKAP1	ILMN_2409451	-0.427129	0.0167173	0.215188	NA
CRMP1	ILMN_1789541	-0.257895	0.0167285	0.215206	NA
SMARCC2	ILMN_1773620	0.213863	0.0167369	0.215206	NA
TANK	ILMN_1715069	-0.25263	0.0168049	0.215844	NA
GRP	ILMN_2413323	-0.405297	0.0168557	0.21622	NA
GPRASP2	ILMN_1754727	0.212656	0.0168708	0.21622	NA
TSGA14	ILMN_1797209	0.212003	0.0169125	0.216578	NA
KLHL14	ILMN_1748123	-0.31918	0.016922	0.216578	0.0258284
GARNL4	ILMN_2041236	-0.287988	0.0169389	0.216578	NA
MORG1	ILMN_1719763	0.287701	0.0169682	0.216643	NA
MGC39900	ILMN_1737283	0.266632	0.0170003	0.216936	NA
BCR	ILMN_1680683	-0.219999	0.0170203	0.217073	NA
CLSTN1	ILMN_1720181	-0.298772	0.0171992	0.218882	NA
TRIM52	ILMN_1754130	0.290628	0.0172445	0.219112	NA
ZNF545	ILMN_1740490	0.220578	0.0172451	0.219112	NA
CXORF40A	ILMN_1759092	-0.253168	0.0172452	0.219112	NA
NOMO2	ILMN_2399694	0.25117	0.0172665	0.219264	NA
SAMD3	ILMN_1659158	-0.228599	0.0172937	0.219483	NA
LARP4	ILMN_1675365	0.260706	0.0173081	0.219483	NA
AKAP7	ILMN_1703049	0.312958	0.0173116	0.219483	NA
HIST1H2AC	ILMN_1792689	-0.366042	0.0173612	0.2198	NA
HCFC1	ILMN_1732705	-0.246533	0.0173829	0.2198	NA
CCNB1IP1	ILMN_1752394	0.231729	0.0173889	0.2198	NA
DHX9	ILMN_1656016	-0.292045	0.0173962	0.2198	NA
UBE2F	ILMN_2164242	-0.223498	0.017402	0.2198	NA
FLJ21159	ILMN_1789224	0.243306	0.0174208	0.219806	NA
CLSTN1	ILMN_1717138	-0.219194	0.0174415	0.219946	NA
SLC24A3	ILMN_1663519	-0.403178	0.0174764	0.220269	NA
DHRS10	ILMN_1809483	0.432907	0.0175464	0.22065	NA
KCNG1	ILMN_1673769	-0.733226	0.0175589	0.22065	NA
ZRANB1	ILMN_1757742	-0.346713	0.0175629	0.22065	NA
DET1	ILMN_2145423	0.199035	0.0175857	0.220819	NA
L3MBTL	ILMN_1774258	-0.231699	0.0176009	0.220893	NA
CITED4	ILMN_1787691	0.273174	0.0176161	0.220965	NA
HSPA1A	ILMN_1789074	-0.458281	0.017645	0.22121	NA
RPS26	ILMN_2209027	0.347432	0.0177023	0.221811	NA
MAGI1	ILMN_1685792	0.30701	0.0177196	0.221879	NA
LUZP1	ILMN_1714159	0.351935	0.0177266	0.221879	NA
ME1	ILMN_1736042	-0.267161	0.0177668	0.222264	NA
CYB561D1	ILMN_3180557	-0.261804	0.0177799	0.222278	NA
VPS13A	ILMN_2414826	-0.251415	0.0178064	0.222406	NA
TRIM41	ILMN_1729495	0.268174	0.0178271	0.222546	NA
KIAA1967	ILMN_1804789	0.228899	0.0178614	0.22277	NA
NTSR1	ILMN_1778831	-0.232274	0.0178717	0.22277	NA
CYP19A1	ILMN_1699139	0.198697	0.0178734	0.22277	NA
FOS	ILMN_1669523	-0.90416	0.0179025	0.222856	NA
SLC25A37	ILMN_1715969	0.365089	0.0179191	0.222856	NA
APOD	ILMN_1780170	-0.550744	0.0179235	0.222856	NA
SDPR	ILMN_1715991	-0.305134	0.0179291	0.222856	NA
IGSF4C	ILMN_1812096	0.260326	0.0179421	0.222856	NA
PNMT	ILMN_1710027	-0.324487	0.0179586	0.222856	NA
UBXD6	ILMN_1731891	-0.269093	0.017965	0.222856	NA
SMG7	ILMN_2368597	0.502162	0.0179819	0.222856	NA
FVT1	ILMN_2154053	0.206686	0.0179875	0.222856	NA
CLEC4A	ILMN_2399363	-0.203014	0.0179914	0.222856	NA
APEX1	ILMN_1661886	-0.217888	0.0179968	0.222856	NA
WBSCR17	ILMN_1701557	0.304616	0.0180783	0.223503	NA
TOX2	ILMN_3298423	0.371842	0.0180843	0.223503	NA
MNT	ILMN_1792910	0.283538	0.0181	0.223503	NA
TMED2	ILMN_1654939	-0.211461	0.0181084	0.223503	NA
CHGA	ILMN_1669410	0.383251	0.0181115	0.223503	0.0274035
SYT1	ILMN_1742881	-0.342405	0.0181124	0.223503	NA
SNTB2	ILMN_1786766	-0.248696	0.0181372	0.223628	NA
FHL2	ILMN_1668411	-0.273921	0.0181415	0.223628	NA
CHMP5	ILMN_2094166	-0.435443	0.0182299	0.224483	NA
ARHGAP20	ILMN_1782761	-0.294036	0.0182485	0.224594	NA
MT	ILMN_1745513	-0.186577	0.0182838	0.224808	NA
PARP10	ILMN_2262044	-0.314334	0.0182961	0.224808	NA
TXNRD1	ILMN_1717056	0.193958	0.018304	0.224808	NA
CAMTA1	ILMN_1661940	0.323088	0.018366	0.225247	NA
YPEL1	ILMN_1795338	-0.332838	0.0183744	0.225247	NA
SNAP25	ILMN_2408080	-0.372562	0.0183789	0.225247	NA
KIAA1715	ILMN_2055760	0.239055	0.0183811	0.225247	NA
FLJ37970	ILMN_1772208	-0.262773	0.0183875	0.225247	NA
CLASP1	ILMN_1700507	0.22525	0.0184071	0.22537	NA
ANKRD37	ILMN_1756417	-0.204667	0.0185077	0.226137	NA
AKAP11	ILMN_2293758	-0.211384	0.0185079	0.226137	NA
PDK3	ILMN_1776582	-0.215902	0.0185081	0.226137	NA
HEG1	ILMN_1666122	-0.315734	0.0185504	0.226536	NA
SLBP	ILMN_1753353	-0.19957	0.0185783	0.226586	NA
EBPL	ILMN_1805922	0.224025	0.0185804	0.226586	NA
NUBP1	ILMN_1689342	0.184518	0.0185929	0.226586	NA
C20ORF44	ILMN_1724734	-0.278035	0.018593	0.226586	NA
C22ORF30	ILMN_3307887	-0.232246	0.0186046	0.226611	NA
COL12A1	ILMN_1733756	-0.295971	0.0186312	0.226671	NA
C21ORF59	ILMN_1776147	0.219796	0.0186434	0.226671	NA
CD34	ILMN_2341229	-0.613916	0.0186576	0.226671	NA
MTCH1	ILMN_1703006	-0.197821	0.0186831	0.22674	NA
RQCD1	ILMN_2044085	-0.24251	0.0186854	0.22674	NA
HOP	ILMN_1766643	-0.25644	0.0186921	0.22674	NA
C7ORF28B	ILMN_1713322	-0.203635	0.0187037	0.226763	NA
C7ORF28A	ILMN_1708604	-0.27302	0.0187247	0.226808	NA
DPEP2	ILMN_1689160	-0.2584	0.018751	0.226987	NA
HIP1	ILMN_1701403	-0.311571	0.0187645	0.227033	NA
RNF14	ILMN_1812581	-0.235721	0.01881	0.227265	NA
KLF10	ILMN_2411897	-0.214029	0.0188216	0.227265	NA
ADAMTSL2	ILMN_1721495	-0.284403	0.0188222	0.227265	NA
CUL4A	ILMN_1695792	-0.201717	0.0188405	0.227368	NA
BAIAP2	ILMN_2258749	-0.258981	0.0188519	0.227391	NA
RIT2	ILMN_1796673	0.391382	0.0188776	0.227501	NA
FLJ22662	ILMN_1707286	-0.20275	0.0188804	0.227501	NA
TMEM70	ILMN_1739032	0.261603	0.0188984	0.227602	NA
C1ORF57	ILMN_1657446	-0.185228	0.0189221	0.227638	NA
DCUN1D4	ILMN_2389429	0.217285	0.0189392	0.227638	NA
PCDH21	ILMN_1663716	0.346321	0.018949	0.227638	NA
GOLPH4	ILMN_3245116	0.324255	0.0189497	0.227638	NA
LRCH4	ILMN_1654518	-0.293131	0.018965	0.227674	NA
AQP1	ILMN_1681103	0.397088	0.0190106	0.227944	NA
IFT140	ILMN_1687037	0.215471	0.0190258	0.227944	NA
SPATA20	ILMN_1687247	0.355706	0.0190379	0.227944	NA
TRPV1	ILMN_1813568	0.238549	0.0190429	0.227944	NA
SEMA4B	ILMN_1672589	0.330967	0.0190533	0.227953	NA
LYPLA1	ILMN_1666713	-0.240417	0.0190721	0.228062	NA
ZMAT4	ILMN_3226708	0.286956	0.0190867	0.22812	NA
AFTPH	ILMN_2402766	0.20604	0.019221	0.229227	NA
CRTAP	ILMN_1665235	-0.253048	0.0192292	0.229227	NA
DKFZP762F0713	ILMN_1741224	-0.299475	0.019249	0.229227	NA
MGC20983	ILMN_3246065	-0.278771	0.0192528	0.229227	NA
UBE2R2	ILMN_1675721	0.203858	0.0192961	0.229331	NA
BXDC5	ILMN_1655734	-0.221608	0.0192965	0.229331	NA
C19ORF4	ILMN_1730945	-0.290979	0.0192977	0.229331	NA
RPL6	ILMN_1717490	-0.244051	0.0193055	0.229331	NA
UCP2	ILMN_1685625	-0.242711	0.0193144	0.229331	NA
PPARGC1B	ILMN_2195703	0.321656	0.019343	0.229554	NA
C10ORF35	ILMN_1662470	-0.322955	0.0193841	0.229846	NA
MTPN	ILMN_1791478	-0.191804	0.019387	0.229846	NA
B3GN-T6	ILMN_1680081	-0.269918	0.0194337	0.230034	NA
LOC441425	ILMN_1679184	-0.288444	0.0194628	0.230165	NA
SSPN	ILMN_1775486	0.271147	0.019494	0.230339	NA
SLU7	ILMN_1685369	-0.225257	0.0195006	0.230339	NA
ZNF581	ILMN_1679093	0.197281	0.0195068	0.230339	NA
DENND2A	ILMN_1666503	-0.276531	0.0195276	0.230353	NA
GNAO1	ILMN_1730546	0.280444	0.0195831	0.230805	NA
PCSK1	ILMN_2081813	0.501555	0.0195854	0.230805	NA
ADD1	ILMN_1759252	-0.211977	0.0196073	0.230892	NA
PNPO	ILMN_1684289	-0.281051	0.019628	0.230892	NA
RNMT	ILMN_1769637	0.201664	0.0196348	0.230892	NA
SERPINA10	ILMN_1793628	0.257853	0.0196437	0.230892	NA
PKIG	ILMN_2406169	-0.294711	0.019645	0.230892	NA
IFI6	ILMN_2347798	-0.197927	0.0196517	0.230892	NA
RTN4R	ILMN_1737484	-0.354376	0.0196715	0.230912	NA
PA2G4	ILMN_1728984	0.247722	0.0196729	0.230912	NA
DAB2	ILMN_1764228	-0.376563	0.019706	0.23095	NA
VRK3	ILMN_1771697	-0.345297	0.019725	0.23095	NA
SSR2	ILMN_1783226	-0.244011	0.0197294	0.23095	NA
SCD5	ILMN_2237428	-0.461623	0.0197349	0.23095	NA
C14ORF10	ILMN_1662617	-0.277571	0.0197616	0.231147	NA
KLHL21	ILMN_1692785	0.26211	0.0197786	0.231189	NA
TLR10	ILMN_2414762	-0.301877	0.0197848	0.231189	NA
SP110	ILMN_1731418	-0.265595	0.0198225	0.231431	NA
COL1A2	ILMN_1785272	-0.293282	0.0198301	0.231431	NA
ENC1	ILMN_1779147	-0.297752	0.0198351	0.231431	NA
ANGPT2	ILMN_1774207	-0.382265	0.0198522	0.231431	NA
MRE11A	ILMN_1709483	-0.283676	0.0198626	0.231431	NA
SPAG9	ILMN_1799104	-0.253767	0.0198667	0.231431	NA
HPCAL1	ILMN_1715672	-0.342276	0.0198743	0.231431	NA
ANKRD20A2	ILMN_1747839	-0.286529	0.0198889	0.231488	NA
IAH1	ILMN_2217329	0.223533	0.0199099	0.231618	NA
SRC	ILMN_1729987	0.250352	0.0200156	0.232534	NA
CTNNBIP1	ILMN_1688103	0.238037	0.0200283	0.232534	NA
CEBPZ	ILMN_1744147	0.274322	0.0200318	0.232534	NA
CCT6A	ILMN_1719611	-0.247739	0.0200393	0.232534	NA
CYTSB	ILMN_3255061	0.388068	0.020048	0.232534	NA
CDH12	ILMN_1709269	0.355625	0.0200552	0.232534	NA
ENOSF1	ILMN_1803676	-0.317227	0.0200578	0.232534	NA
NFYA	ILMN_1690325	-0.181793	0.0200765	0.232636	NA
CXORF1	ILMN_1684016	-0.210999	0.0201011	0.232698	NA
STS-1	ILMN_1653856	0.352823	0.0201015	0.232698	NA
CLU	ILMN_1667058	-0.29254	0.0201732	0.233298	NA
DNM3	ILMN_1680928	0.23013	0.0202083	0.23359	NA
CORO2A	ILMN_1813746	0.327505	0.0202904	0.234366	NA
PTD004	ILMN_1659820	0.245957	0.0203022	0.234366	NA
ATG9A	ILMN_2410975	0.211594	0.0203053	0.234366	NA
VSNL1	ILMN_1676413	0.215165	0.0203476	0.234661	NA
TCEB3	ILMN_1808110	-0.22046	0.0204195	0.235339	NA
ATF4	ILMN_1783394	-0.197026	0.0205202	0.236152	NA
ACCN2	ILMN_1769694	-0.282857	0.0205398	0.236263	NA
CLEC2D	ILMN_1711702	-0.217912	0.0205633	0.236304	NA
INPP5E	ILMN_1811301	0.23132	0.0205977	0.236562	NA
UBE2E3	ILMN_2390338	-0.223406	0.0206378	0.236697	NA
DUSP22	ILMN_1671809	0.230065	0.0206767	0.237028	NA
RDH14	ILMN_1705469	-0.202742	0.0206906	0.237071	NA
TCF20	ILMN_1789103	-0.251667	0.0207125	0.237207	NA
TTLL1	ILMN_1806415	0.192484	0.0208195	0.237654	NA
FDFT1	ILMN_1741096	-0.270953	0.0208303	0.237654	NA
FAM119A	ILMN_3251137	-0.250213	0.0208322	0.237654	NA
RNF111	ILMN_1760209	0.220662	0.0209001	0.238223	NA
LOC388407	ILMN_1783682	0.247627	0.020922	0.238223	NA
CNO	ILMN_1685095	-0.205836	0.0209225	0.238223	NA
SATB1	ILMN_1690646	-0.255402	0.0209647	0.238474	NA
MUT	ILMN_1785113	0.321499	0.0209942	0.23853	NA
AK2	ILMN_1716053	0.197324	0.020996	0.23853	NA
RNASE1	ILMN_2333670	-0.419794	0.0210203	0.23853	NA
KIAA1949	ILMN_1732967	-0.32117	0.0210378	0.238614	NA
FCGR1B	ILMN_2261600	-0.318135	0.0210573	0.23872	NA
DIAPH2	ILMN_1744046	-0.231812	0.0211108	0.238796	NA
BTBD12	ILMN_1732885	-0.261897	0.0211531	0.238796	NA
MGC33692	ILMN_1659029	-0.264664	0.0211584	0.238796	NA
LOC440145	ILMN_1809662	-0.17669	0.0211616	0.238796	NA
PPP2R2B	ILMN_2360202	-0.230676	0.0211728	0.238796	NA
PUS3	ILMN_1694147	0.218468	0.0211813	0.238796	NA
UBXD4	ILMN_1776038	0.23433	0.0211856	0.238796	NA
HDGF	ILMN_1765621	0.208122	0.0212113	0.238971	NA
SNX24	ILMN_2085236	0.252654	0.0212461	0.239169	NA
CG018	ILMN_1799487	0.275494	0.0212593	0.239169	NA
PTPN6	ILMN_1738675	-0.268217	0.0212725	0.239169	NA
ORC5L	ILMN_1705093	0.200196	0.0212938	0.239169	NA
CPNE2	ILMN_1674665	-0.197802	0.0213001	0.239169	NA
MRFAP1L1	ILMN_1693702	-0.261004	0.0213048	0.239169	NA
NUP62	ILMN_1738681	-0.216133	0.02131	0.239169	NA
ZNF607	ILMN_1780146	-0.253808	0.0213639	0.239296	NA
PSIP1	ILMN_1788701	0.192998	0.0213673	0.239296	NA
NARFL	ILMN_1813833	0.274135	0.0213821	0.239296	NA
EXOC4	ILMN_2394750	-0.276489	0.0213904	0.239296	NA
ASCL1	ILMN_1701653	-0.31139	0.0213923	0.239296	NA
LOC200312	ILMN_1652313	0.287859	0.0214135	0.239296	NA
SCAMP3	ILMN_2399208	0.213364	0.0214153	0.239296	NA
SMYD2	ILMN_1721605	0.407974	0.0214167	0.239296	NA
LOC653386	ILMN_1797816	0.249087	0.0214228	0.239296	NA
LOC112869	ILMN_1684789	0.232565	0.0214775	0.239793	NA
MED25	ILMN_1811823	0.193012	0.0215408	0.240272	NA
FLJ20254	ILMN_1716907	0.273806	0.0216303	0.241042	NA
RTN3	ILMN_1651652	-0.212077	0.0216634	0.241297	NA
PLEK	ILMN_1795762	-0.284576	0.0216884	0.241462	0.0325327
BRF1	ILMN_1703686	0.315169	0.0217373	0.241781	NA
METRNL	ILMN_2342066	0.31832	0.0217501	0.241781	NA
ZFP37	ILMN_1793578	0.199875	0.0217596	0.241781	NA
EDF1	ILMN_2246894	-0.317146	0.0217618	0.241781	NA
DPH2	ILMN_2375418	-0.207694	0.0217684	0.241781	NA
POFUT2	ILMN_2376667	0.213627	0.0219357	0.243065	NA
C12ORF30	ILMN_1788810	0.23132	0.0219468	0.243065	NA
PDXP	ILMN_1736441	-0.206741	0.0219503	0.243065	NA
SH3GL3	ILMN_1760990	-0.2433	0.0219791	0.243065	NA
PKP1	ILMN_1663454	0.401392	0.0219946	0.243065	NA
TEAD2	ILMN_1682781	-0.248726	0.0219974	0.243065	NA
RDH14	ILMN_2222984	-0.257761	0.0220135	0.243129	NA
SPRY2	ILMN_2089329	-0.27287	0.0220393	0.243186	NA
PAPOLA	ILMN_1798354	-0.22076	0.0221009	0.243516	NA
RPP25	ILMN_1695271	0.278434	0.0221015	0.243516	NA
C3ORF23	ILMN_1771393	-0.306277	0.0221106	0.243516	NA
PTK7	ILMN_2353202	0.254187	0.0221391	0.243716	NA
GYG2	ILMN_2319424	-0.340163	0.0221788	0.244005	NA
ING2	ILMN_2085722	-0.267723	0.0222255	0.244211	NA
C10ORF132	ILMN_3247945	0.336963	0.0222527	0.244384	NA
ZNF266	ILMN_1753782	0.320121	0.0222652	0.244384	NA
ASPH	ILMN_1693771	-0.285333	0.0222868	0.244384	NA
POLR3GL	ILMN_1760667	-0.221246	0.0223034	0.244384	NA
PNKD	ILMN_1711810	0.275696	0.0223208	0.244461	NA
FER1L3	ILMN_2370976	-0.242771	0.0223913	0.245004	NA
TXNDC14	ILMN_1799367	0.172513	0.0224035	0.245025	NA
KIAA0319	ILMN_1657497	0.270076	0.0224724	0.24555	NA
NLGN3	ILMN_1759700	-0.229722	0.0225099	0.245846	NA
PCM1	ILMN_2042595	-0.274607	0.0225271	0.245904	NA
DCP1B	ILMN_1743992	0.198975	0.022545	0.245904	NA
BRP44	ILMN_1727813	-0.222532	0.0225532	0.245904	NA
IL11RA	ILMN_1664912	0.330796	0.0225569	0.245904	NA
SETD6	ILMN_1724009	0.243729	0.0226584	0.246782	NA
RNF4	ILMN_2142695	0.190629	0.0227157	0.247245	NA
KLF12	ILMN_1714444	0.270889	0.0227219	0.247245	NA
LOC401152	ILMN_2051684	0.350419	0.0228015	0.247952	NA
TFIP11	ILMN_1695000	-0.199385	0.0228157	0.247952	NA
PRKAR1B	ILMN_1674390	0.24033	0.0228312	0.247952	NA
TPM1	ILMN_2360710	-0.247371	0.0228394	0.247952	NA
HERPUD1	ILMN_2374164	-0.300817	0.0228669	0.24805	NA
CLUAP1	ILMN_1750596	0.265277	0.0228695	0.24805	NA
PSEN2	ILMN_2404512	0.219884	0.0229177	0.248344	NA
MPHOSPH1	ILMN_1712452	-0.205701	0.0229363	0.248431	NA
KIAA0240	ILMN_1696127	0.240182	0.0229669	0.248648	NA
TMEM106C	ILMN_1692511	0.256301	0.0230333	0.249017	NA
ZD52F10	ILMN_2285404	0.222328	0.0230432	0.249017	NA
CITED2	ILMN_1663092	-0.265884	0.0230787	0.249049	NA
KIF3B	ILMN_1702279	-0.2141	0.0230884	0.249049	NA
SAMSN1	ILMN_1684887	-0.211221	0.0230951	0.249049	NA
ASS	ILMN_1708778	-0.444274	0.0230964	0.249049	NA
SERINC3	ILMN_1665065	-0.231398	0.023099	0.249049	NA
PPP3CA	ILMN_1670970	-0.292399	0.0231334	0.249227	NA
RRM2B	ILMN_1698231	-0.263944	0.0231367	0.249227	NA
PRNP	ILMN_2360415	-0.310447	0.0232005	0.249474	NA
PRMT6	ILMN_1813834	-0.205655	0.0232026	0.249474	NA
GRIK1	ILMN_1651817	-0.435885	0.0232125	0.249474	0.0345212
TTLL7	ILMN_1702821	-0.244209	0.0232872	0.249653	NA
ISLR	ILMN_1747593	0.585802	0.0232952	0.249653	NA
SFRP4	ILMN_1810172	-0.268153	0.0232993	0.249653	NA
TCF3	ILMN_1664434	0.200099	0.023319	0.249653	NA
SEC11L3	ILMN_1701681	-0.244121	0.0233303	0.249653	NA
MAP2	ILMN_1764201	-0.465048	0.0233325	0.249653	NA
PRKCG	ILMN_1739812	-0.267551	0.0233469	0.249653	NA
LRCH4	ILMN_2157075	-0.324363	0.0233475	0.249653	NA
STRN4	ILMN_1696190	-0.23517	0.0233504	0.249653	NA
NKX2-2	ILMN_1692280	-0.334209	0.0233544	0.249653	NA
PACSIN2	ILMN_1702396	0.376932	0.0233627	0.249653	NA
FLJ20643	ILMN_1675131	-0.270849	0.0233669	0.249653	NA
HRH3	ILMN_1694273	0.191248	0.0233955	0.249846	NA
TTC9B	ILMN_1682123	-0.3205	0.0234283	0.249981	NA
MGAT4C	ILMN_1704904	0.228471	0.0234468	0.249981	NA
CRYGS	ILMN_1792597	0.246917	0.0234712	0.249981	NA
MPP5	ILMN_1750689	0.258425	0.0235033	0.250105	NA
C1QDC1	ILMN_2345739	-0.285061	0.0235304	0.250105	NA
C20ORF24	ILMN_1679195	-0.202403	0.0235345	0.250105	NA
F8A1	ILMN_1790249	0.196786	0.023544	0.250105	NA
NUDCD3	ILMN_1796900	0.275853	0.023581	0.250352	NA
CBWD3	ILMN_3248676	-0.276194	0.0236908	0.251117	NA
PCSK1	ILMN_1710859	0.315413	0.0237078	0.251117	NA
SLCO4A1	ILMN_1727200	0.2212	0.0237152	0.251117	NA
EPHA4	ILMN_1672022	-0.232224	0.0237367	0.251117	NA
R3HDM1	ILMN_1754547	-0.254037	0.0237545	0.251117	NA
DCP1A	ILMN_1809285	0.250051	0.0237668	0.251117	NA
MAGEE1	ILMN_2205032	0.257337	0.0237751	0.251117	NA
PEX26	ILMN_1770643	0.275674	0.0237958	0.251161	NA
TFDP1	ILMN_1661717	-0.204678	0.0238284	0.251234	NA
CYGB	ILMN_1758128	0.283934	0.0238444	0.251234	NA
CDC42BPB	ILMN_1689989	0.257998	0.023856	0.251234	NA
SRI	ILMN_2400219	0.366297	0.0238802	0.251377	NA
SYT12	ILMN_1815610	0.268895	0.0239378	0.251827	NA
MAN1A1	ILMN_1742187	-0.24484	0.0239443	0.251827	NA
MAMDC2	ILMN_1679391	0.20087	0.0239701	0.251947	NA
BCL2L13	ILMN_2181445	0.222902	0.0239976	0.251947	NA
ADORA3	ILMN_1733259	-0.513143	0.0240088	0.251947	NA
USP12	ILMN_1687284	-0.183921	0.0240092	0.251947	NA
HCFC1R1	ILMN_2318568	-0.273534	0.0240243	0.251993	NA
TCEB2	ILMN_2377185	0.301095	0.0240803	0.252422	NA
HSDL1	ILMN_2112755	0.216928	0.0240946	0.252422	NA
CCPG1	ILMN_1794190	0.248435	0.0240973	0.252422	NA
FZD7	ILMN_1804351	0.227622	0.0241499	0.252717	NA
HDAC6	ILMN_1798546	0.244983	0.0241509	0.252717	NA
CDO1	ILMN_1753931	-0.228058	0.0241636	0.252717	NA
OSBPL5	ILMN_2307032	-0.227944	0.0241977	0.252717	NA
RAPGEF4	ILMN_1661802	-0.50852	0.0242006	0.252717	0.0353909
ABCG2	ILMN_1789641	-0.397457	0.0242041	0.252717	0.0353909
JMJD1C	ILMN_2410742	-0.283554	0.0242171	0.252717	NA
C6ORF1	ILMN_2372199	-0.221556	0.0242552	0.252952	NA
ACADS	ILMN_1795104	0.240854	0.024278	0.253078	NA
LLPH	ILMN_3240177	0.22994	0.0243073	0.253212	NA
SMAP1	ILMN_2363231	-0.24017	0.0243124	0.253212	NA
AGPAT5	ILMN_1662049	-0.287584	0.0243329	0.253234	NA
OSGEP	ILMN_1753393	0.238818	0.0243554	0.253324	NA
C16ORF30	ILMN_1751559	-0.295124	0.0243733	0.253346	NA
C14ORF120	ILMN_1690049	-0.231345	0.0244083	0.253467	NA
ST8SIA2	ILMN_1758461	-0.22895	0.0244627	0.253656	NA
GPIAP1	ILMN_1770676	0.226295	0.0245003	0.253748	NA
CLN6	ILMN_1776267	0.196231	0.0245032	0.253748	NA
ENDOG	ILMN_1722309	-0.293755	0.0245038	0.253748	NA
CCDC91	ILMN_2190051	0.246039	0.0245555	0.25406	NA
KIAA1267	ILMN_1678235	0.24119	0.0245748	0.254148	NA
CGGBP1	ILMN_1752631	0.181559	0.0246226	0.25453	NA
RPA1	ILMN_1795719	0.20039	0.0246453	0.254648	NA
BCCIP	ILMN_1811188	-0.237502	0.0246737	0.254648	NA
RENT1	ILMN_1688011	0.302524	0.0246757	0.254648	NA
CTNS	ILMN_1807719	-0.220721	0.0246771	0.254648	NA
RIMS1	ILMN_1700759	-0.354552	0.024748	0.25515	NA
TPO	ILMN_2357155	0.325216	0.0247583	0.25515	NA
OAT	ILMN_1654441	-0.280801	0.0247897	0.255251	NA
GALE	ILMN_1792168	0.18931	0.0248359	0.255394	NA
SLC41A3	ILMN_1739885	-0.204298	0.0248361	0.255394	NA
HIBADH	ILMN_1804150	0.206723	0.02486	0.255528	NA
HMBS	ILMN_1726306	0.257189	0.0248894	0.255718	NA
BMPR2	ILMN_1789095	-0.21868	0.0249643	0.25628	NA
NBN	ILMN_1734833	-0.190738	0.0249802	0.25628	NA
FLJ27523	ILMN_2245523	0.205365	0.0249842	0.25628	NA
G3BP2	ILMN_2381758	-0.346746	0.0249985	0.256281	NA
TESSP2	ILMN_1757294	0.242386	0.0250284	0.256476	NA
CXORF9	ILMN_1697554	-0.2064	0.0250556	0.256643	NA
WTAP	ILMN_1748904	-0.280312	0.0250747	0.256727	NA
C14ORF108	ILMN_2204297	0.265426	0.0250884	0.256737	NA
TPCN2	ILMN_1726873	-0.289536	0.0251187	0.256843	NA
MOCS2	ILMN_2274923	-0.411836	0.0251368	0.256858	NA
CXORF64	ILMN_3247835	-0.259157	0.025142	0.256858	NA
PACAP	ILMN_2193233	0.218022	0.0251732	0.257065	NA
ZNF383	ILMN_1799488	0.199465	0.0251928	0.257124	NA
ACCN1	ILMN_1779685	0.327322	0.0252008	0.257124	NA
AES	ILMN_1712944	0.22997	0.0252166	0.25714	NA
GAD1	ILMN_1812859	-0.232594	0.0252408	0.257198	NA
TACSTD1	ILMN_2160210	0.437607	0.0252573	0.257203	NA
RPL10A	ILMN_2154566	0.214844	0.025317	0.257641	NA
KIAA1706	ILMN_1811616	0.252979	0.0253576	0.257943	NA
ECHDC3	ILMN_2072178	-0.232588	0.0253685	0.257943	NA
FLJ20152	ILMN_2283597	-0.293923	0.0253911	0.25795	NA
KCNK10	ILMN_1790885	0.30654	0.0254339	0.258173	NA
TOP3A	ILMN_1700487	0.252487	0.0254429	0.258173	NA
FREM1	ILMN_1715452	-0.196013	0.025446	0.258173	NA
SERPINE2	ILMN_1655595	-0.414764	0.0254587	0.258191	NA
GPR34	ILMN_1701947	-0.393421	0.0254937	0.25837	0.036749
ASMTL	ILMN_1689786	-0.271094	0.0254982	0.25837	NA
BIRC4BP	ILMN_2370573	-0.238441	0.0255457	0.258615	NA
PCNT2	ILMN_1810922	0.412925	0.0255553	0.258615	0.036749
MGC4172	ILMN_3244114	0.276005	0.0255651	0.258615	NA
DCAKD	ILMN_1811648	0.232497	0.0255663	0.258615	NA
SLC35B1	ILMN_1727840	-0.208444	0.0256023	0.258867	NA
LGALS8	ILMN_2266214	0.243055	0.0256174	0.25891	NA
TRIM25	ILMN_1813625	0.192268	0.0256332	0.258958	NA
C10ORF42	ILMN_1672759	0.292566	0.0257096	0.259591	NA
ESSPL	ILMN_1807272	0.258751	0.0257313	0.259591	NA
FLJ21062	ILMN_1790315	0.249342	0.025738	0.259591	NA
ZD52F10	ILMN_2391264	0.223642	0.0257649	0.259591	NA
MAP4K2	ILMN_1723625	-0.214064	0.0257652	0.259591	NA
BCR	ILMN_2333146	-0.223444	0.0257694	0.259591	NA
TMEM17	ILMN_1783583	-0.218142	0.0257822	0.259591	NA
C14ORF124	ILMN_1771629	-0.302629	0.0258143	0.259591	NA
SALL2	ILMN_1740842	0.417714	0.0258267	0.259591	NA
FGF20	ILMN_2153061	-0.20253	0.0258278	0.259591	NA
GM2A	ILMN_2221046	0.268905	0.0258304	0.259591	NA
SLCO1A2	ILMN_1656097	-0.293437	0.025839	0.259591	NA
DOC2A	ILMN_1812477	-0.364933	0.0258751	0.259843	NA
IFI44L	ILMN_1723912	-0.366503	0.0259172	0.260154	NA
FAM72B	ILMN_3243986	0.21779	0.0259321	0.260193	NA
TCEAL1	ILMN_2398408	-0.35116	0.0259559	0.260218	NA
VPS24	ILMN_1683827	-0.246932	0.0259566	0.260218	NA
LOC653131	ILMN_1776569	-0.339955	0.0259707	0.260233	NA
NEUROD2	ILMN_1702217	0.345748	0.0259912	0.260233	NA
SH3BGR	ILMN_1733346	-0.315833	0.0260104	0.260267	NA
KLHL5	ILMN_2342437	-0.293037	0.026049	0.260415	NA
CXORF44	ILMN_1705848	0.264297	0.026063	0.260415	NA
TASP1	ILMN_1707326	-0.256704	0.0260647	0.260415	NA
EML1	ILMN_2411745	-0.239986	0.02611	0.260757	NA
RNF8	ILMN_1677113	-0.277464	0.0261246	0.260792	NA
STX7	ILMN_1792518	-0.2369	0.0261467	0.260902	NA
PANK2	ILMN_2373177	-0.221733	0.0261724	0.260979	NA
C20ORF174	ILMN_2093775	-0.209233	0.0261765	0.260979	NA
COL11A1	ILMN_2392803	-0.214296	0.0263026	0.262126	NA
PLOD1	ILMN_1684391	-0.200072	0.0263522	0.26238	NA
ZNF160	ILMN_1777049	0.371525	0.0263559	0.26238	NA
CTTNBP2NL	ILMN_1719517	-0.223765	0.0263654	0.26238	NA
TMEM46	ILMN_1760412	0.246414	0.0263727	0.26238	NA
LYSMD2	ILMN_1724493	-0.192955	0.0264115	0.262545	NA
DNAJB11	ILMN_1753243	-0.229334	0.0264421	0.262738	NA
SRGAP1	ILMN_1677432	0.313843	0.0264637	0.262842	NA
SLC40A1	ILMN_2053103	-0.34222	0.0264967	0.263059	0.0377904
EVI1	ILMN_1803367	-0.251136	0.0265186	0.263165	NA
LFNG	ILMN_2360401	0.196468	0.0265665	0.263419	NA
BSPRY	ILMN_3247560	0.187227	0.0265943	0.263561	NA
LOC654119	ILMN_1706203	-0.190486	0.0266032	0.263561	NA
SEC31L1	ILMN_2399896	0.251674	0.0266524	0.263842	NA
ADA	ILMN_1803686	-0.267389	0.026654	0.263842	NA
ATP2A2	ILMN_1655884	-0.360319	0.0266793	0.263912	NA
GNPDA1	ILMN_1784709	0.19331	0.0266834	0.263912	NA
C20ORF24	ILMN_2387599	-0.253828	0.0267074	0.263929	NA
ITSN2	ILMN_1714372	0.18661	0.0267084	0.263929	NA
PPP2CA	ILMN_2196097	-0.191689	0.0267187	0.263929	NA
NR4A2	ILMN_1782305	-0.53671	0.026753	0.264098	NA
SNCB	ILMN_2397842	0.31895	0.0267583	0.264098	NA
C9ORF6	ILMN_2191929	0.200169	0.0268298	0.26425	NA
ADK	ILMN_1801020	-0.234639	0.0268786	0.264621	NA
RNF11	ILMN_1810785	-0.300656	0.0269422	0.265055	NA
RPUSD3	ILMN_1795383	-0.220516	0.0269534	0.265055	NA
DDX54	ILMN_1812976	-0.255643	0.0269594	0.265055	NA
C20ORF194	ILMN_1689585	0.210133	0.0269677	0.265055	NA
RPL37	ILMN_1800796	0.323853	0.0270185	0.265444	NA
ZBTB8OS	ILMN_2057399	0.228107	0.0270742	0.26577	NA
PHLDA3	ILMN_1659106	0.244164	0.0271042	0.265842	NA
GTF3C1	ILMN_1789839	0.295355	0.0271266	0.265858	NA
RPS6KA3	ILMN_1806294	-0.229301	0.0271323	0.265858	NA
GSTZ1	ILMN_2381296	0.188161	0.0271405	0.265858	NA
SELPLG	ILMN_1734855	-0.22242	0.027151	0.265858	0.0384087
COQ4	ILMN_3234979	0.321528	0.0272228	0.266414	NA
A2BP1	ILMN_1814316	0.412858	0.0272316	0.266414	NA
[truncated: 15,338 more rows]
