# Supplementary material for: Transcriptome analysis of human brain tissue identifies reduced expression of complement complex C1Q Genes in Rett syndrome
Source: BMC Genomics. 2016 Jun 6;17:427. doi: 10.1186/s12864-016-2746-7 (PMC4895974; doi:10.1186/s12864-016-2746-7)
Supplement: Additional file 9: Table S7. — Gene Ontology Enrichment Results for Downregulated Genes. (XLS 68 kb) [file 12864_2016_2746_MOESM9_ESM.xls]

## Sheet: ST7-GO enrichment
Additional file 9: Table S7: Gene Ontology Enrichment Results for Downregulated Genes
category	over_represented_pvalue	under_represented_pvalue	numDEInCat	numInCat	term	ontology	FDR	goGenes
GO:0004872	2.37726e-15	1	35	670	receptor activity	MF	4.08271e-11	CX3CR1,PTGER3,P2RY13,CSF1R,P2RY12,GPR34,LPAR6,PDGFRA,PTAFR,CD86,MMD,PTPRC,NR4A3,CD84,ACVRL1,TGFBR2,GPR126,TLR6,OR2L8,LYVE1,GRIK1,HCRTR1,TLR7,IGSF6,HLA-DRA,OR2L13,CCR1,TLR1,TLR10,PTPRB,GPR183,ROBO4,PKD2L1,TREM2,GRIN3A
GO:0038023	9.2304e-15	1	31	540	signaling receptor activity	MF	5.82587e-11	CX3CR1,PTGER3,P2RY13,CSF1R,P2RY12,GPR34,LPAR6,PDGFRA,PTAFR,CD86,PTPRC,NR4A3,ACVRL1,TGFBR2,GPR126,TLR6,OR2L8,LYVE1,GRIK1,HCRTR1,TLR7,IGSF6,HLA-DRA,OR2L13,CCR1,TLR1,TLR10,PTPRB,GPR183,PKD2L1,GRIN3A
GO:0044459	1.23471e-14	1	50	1440	plasma membrane part	CC	5.82587e-11	CX3CR1,PTGER3,CYBB,CSF1R,P2RY12,GPR34,LAPTM5,PDGFRA,PTAFR,SELPLG,CD86,SLCO2B1,MMD,TYROBP,PTPRC,NETO2,SYK,CD84,ACVRL1,FOLR2,TGFBR2,KCNV1,TLR6,AQP9,LYVE1,AIF1,SLC40A1,GRIK1,HLA-DMB,TRABD2A,NCKAP1L,CD53,PLEK,HCRTR1,IGSF6,HLA-DRA,CCR1,OLFM3,ITGAM,TLR1,RP11-284N8.3,PTPRB,KCTD12,VWF,GPR183,ROBO4,PKD2L1,GLRA3,ABCG2,GRIN3A
GO:0004888	1.35691e-14	1	29	473	transmembrane signaling receptor activity	MF	5.82587e-11	CX3CR1,PTGER3,P2RY13,CSF1R,P2RY12,GPR34,LPAR6,PDGFRA,PTAFR,PTPRC,ACVRL1,TGFBR2,GPR126,TLR6,OR2L8,LYVE1,GRIK1,HCRTR1,TLR7,IGSF6,HLA-DRA,OR2L13,CCR1,TLR1,TLR10,PTPRB,GPR183,PKD2L1,GRIN3A
GO:0031226	5.54611e-14	1	37	828	intrinsic component of plasma membrane	CC	1.90498e-10	CX3CR1,PTGER3,CYBB,CSF1R,GPR34,LAPTM5,PDGFRA,PTAFR,SELPLG,MMD,TYROBP,PTPRC,NETO2,CD84,ACVRL1,FOLR2,TGFBR2,KCNV1,TLR6,AQP9,LYVE1,SLC40A1,GRIK1,TRABD2A,NCKAP1L,HCRTR1,IGSF6,HLA-DRA,CCR1,OLFM3,ITGAM,TLR1,RP11-284N8.3,PTPRB,GPR183,GLRA3,GRIN3A
GO:0006955	7.54728e-14	1	36	825	immune response	BP	1.91741e-10	CX3CR1,CYBB,CSF1R,C3,A2M,PDGFRA,PTAFR,CD86,TYROBP,PTPRC,IL18,C1QA,IRF8,SYK,LY86,TLR6,AQP9,AIF1,ARHGDIB,HLA-DMB,CTSS,NCKAP1L,CAMK4,INPP5D,TLR7,IGSF6,HLA-DRA,CCR1,ITGAM,C1QC,TLR1,TLR10,FYB,GPR183,C1QB,TREM2
GO:0005887	7.81523e-14	1	36	792	integral component of plasma membrane	CC	1.91741e-10	CX3CR1,PTGER3,CYBB,CSF1R,GPR34,LAPTM5,PDGFRA,PTAFR,SELPLG,MMD,TYROBP,PTPRC,NETO2,CD84,ACVRL1,TGFBR2,KCNV1,TLR6,AQP9,LYVE1,SLC40A1,GRIK1,TRABD2A,NCKAP1L,HCRTR1,IGSF6,HLA-DRA,CCR1,OLFM3,ITGAM,TLR1,RP11-284N8.3,PTPRB,GPR183,GLRA3,GRIN3A
GO:0005886	1.80537e-13	1	70	2864	plasma membrane	CC	3.87567e-10	CX3CR1,PTGER3,CYBB,P2RY13,CSF1R,P2RY12,GPR34,LAPTM5,C3,LPAR6,PDGFRA,PTAFR,SELPLG,ADAM28,CD86,SLCO2B1,MMD,TYROBP,PTPRC,NETO2,SYK,CD84,LY86,ACVRL1,FOLR2,ANO3,TGFBR2,KCNV1,GPR126,AMIGO2,TLR6,AQP9,ALPL,OR2L8,LYVE1,AIF1,SLC40A1,GRIK1,HLA-DMB,TRABD2A,NCKAP1L,CD53,PLEK,CDH8,RAPGEF4,HCRTR1,TLR7,RGS10,IGSF6,HLA-DRA,OR2L13,CCR1,OLFM3,PCDH20,ITGAM,TLR1,TLR10,RP11-284N8.3,PTPRB,KCTD12,IGF1,VWF,ATP8B4,GPR183,…
GO:0071944	5.47678e-13	1	70	2928	cell periphery	CC	1.04509e-09	CX3CR1,PTGER3,CYBB,P2RY13,CSF1R,P2RY12,GPR34,LAPTM5,C3,LPAR6,PDGFRA,PTAFR,SELPLG,ADAM28,CD86,SLCO2B1,MMD,TYROBP,PTPRC,NETO2,SYK,CD84,LY86,ACVRL1,FOLR2,ANO3,TGFBR2,KCNV1,GPR126,AMIGO2,TLR6,AQP9,ALPL,OR2L8,LYVE1,AIF1,SLC40A1,GRIK1,HLA-DMB,TRABD2A,NCKAP1L,CD53,PLEK,CDH8,RAPGEF4,HCRTR1,TLR7,RGS10,IGSF6,HLA-DRA,OR2L13,CCR1,OLFM3,PCDH20,ITGAM,TLR1,TLR10,RP11-284N8.3,PTPRB,KCTD12,IGF1,VWF,ATP8B4,GPR183,…
GO:0002684	6.11255e-13	1	26	441	positive regulation of immune system process	BP	1.04977e-09	C3,A2M,CD86,PTPRC,IL18,C1QA,SYK,TGFBR2,TLR6,AIF1,HLA-DMB,CTSS,NCKAP1L,INPP5D,TLR7,HLA-DRA,CCR1,ITGAM,C1QC,TLR1,TLR10,FYB,IGF1,GPR183,C1QB,TREM2
GO:0031224	2.1494e-12	1	74	3427	intrinsic component of membrane	CC	3.3558e-09	CX3CR1,PTGER3,CYBB,MPEG1,P2RY13,CSF1R,P2RY12,GPR34,LAPTM5,LPAR6,PDGFRA,PTAFR,SELPLG,ADAM28,TMEM119,CD86,SLCO2B1,ABCC12,MMD,TYROBP,PTPRC,NETO2,MS4A7,LHFPL2,CD84,ACVRL1,FOLR2,PLD4,ANO3,TGFBR2,KCNV1,GPR126,C1orf95,AMIGO2,TLR6,AQP9,ALPL,TM6SF1,OR2L8,LYVE1,SLC40A1,TMEM200A,GRIK1,HLA-DMB,ZDHHC23,TRABD2A,NCKAP1L,CD53,B3GNT5,SIDT1,CDH8,HCRTR1,TLR7,IGSF6,HLA-DRA,OR2L13,CCR1,OLFM3,PCDH20,ITGAM,GAL3ST4,TLR1…
GO:0016021	2.62762e-12	1	73	3363	integral component of membrane	CC	3.76056e-09	CX3CR1,PTGER3,CYBB,MPEG1,P2RY13,CSF1R,P2RY12,GPR34,LAPTM5,LPAR6,PDGFRA,PTAFR,SELPLG,ADAM28,TMEM119,CD86,SLCO2B1,ABCC12,MMD,TYROBP,PTPRC,NETO2,MS4A7,LHFPL2,CD84,ACVRL1,PLD4,ANO3,TGFBR2,KCNV1,GPR126,C1orf95,AMIGO2,TLR6,AQP9,ALPL,TM6SF1,OR2L8,LYVE1,SLC40A1,TMEM200A,GRIK1,HLA-DMB,ZDHHC23,TRABD2A,NCKAP1L,CD53,B3GNT5,SIDT1,CDH8,HCRTR1,TLR7,IGSF6,HLA-DRA,OR2L13,CCR1,OLFM3,PCDH20,ITGAM,GAL3ST4,TLR1,TLR10…
GO:0001775	3.13367e-12	1	28	557	cell activation	BP	4.13982e-09	CX3CR1,P2RY12,A2M,PDGFRA,SELPLG,CD86,TYROBP,PTPRC,IL18,SYK,TGFBR2,TLR6,SPARC,AIF1,HLA-DMB,NCKAP1L,PLEK,DOCK8,RAPGEF4,CAMK4,INPP5D,TLR7,HLA-DRA,ITGAM,TLR1,IGF1,VWF,GPR183
GO:0002376	9.29363e-12	1	45	1477	immune system process	BP	1.14006e-08	CX3CR1,CYBB,CSF1R,C3,A2M,PDGFRA,PTAFR,SELPLG,CD86,TYROBP,PTPRC,IL18,C1QA,COL24A1,IRF8,SYK,CD84,LY86,PLD4,TGFBR2,TLR6,AQP9,AIF1,SLC40A1,ARHGDIB,HLA-DMB,CTSS,NCKAP1L,PLEK,DOCK8,CAMK4,INPP5D,TLR7,IGSF6,HLA-DRA,CCR1,ITGAM,C1QC,TLR1,TLR10,FYB,IGF1,GPR183,C1QB,TREM2
GO:0004871	1.08441e-11	1	33	796	signal transducer activity	MF	1.16397e-08	CX3CR1,PTGER3,P2RY13,CSF1R,P2RY12,GPR34,LPAR6,PDGFRA,PTAFR,CD86,TYROBP,PTPRC,NR4A3,SYK,ACVRL1,TGFBR2,GPR126,TLR6,OR2L8,LYVE1,GRIK1,HCRTR1,TLR7,IGSF6,HLA-DRA,OR2L13,CCR1,TLR1,TLR10,PTPRB,GPR183,PKD2L1,GRIN3A
GO:0060089	1.08441e-11	1	33	796	molecular transducer activity	MF	1.16397e-08	CX3CR1,PTGER3,P2RY13,CSF1R,P2RY12,GPR34,LPAR6,PDGFRA,PTAFR,CD86,TYROBP,PTPRC,NR4A3,SYK,ACVRL1,TGFBR2,GPR126,TLR6,OR2L8,LYVE1,GRIK1,HCRTR1,TLR7,IGSF6,HLA-DRA,OR2L13,CCR1,TLR1,TLR10,PTPRB,GPR183,PKD2L1,GRIN3A
GO:0044425	5.45911e-11	1	80	4154	membrane part	CC	5.51499e-08	CX3CR1,PTGER3,CYBB,MPEG1,P2RY13,CSF1R,P2RY12,GPR34,LAPTM5,LPAR6,PDGFRA,PTAFR,SELPLG,ADAM28,TMEM119,CD86,SLCO2B1,ABCC12,MMD,TYROBP,PTPRC,NETO2,MS4A7,LHFPL2,SYK,CD84,ACVRL1,FOLR2,PLD4,ANO3,TGFBR2,KCNV1,GPR126,C1orf95,AMIGO2,TLR6,AQP9,ALPL,TM6SF1,OR2L8,LYVE1,AIF1,SLC40A1,TMEM200A,GRIK1,HLA-DMB,ZDHHC23,TRABD2A,NCKAP1L,CD53,PLEK,B3GNT5,SIDT1,CDH8,KLHL14,HCRTR1,TLR7,IGSF6,HLA-DRA,OR2L13,CCR1,OLFM3,PCDH…
GO:0006952	4.03062e-10	1	32	892	defense response	BP	3.84566e-07	CX3CR1,PTGER3,CYBB,CSF1R,C3,A2M,PDGFRA,PTAFR,CD86,TYROBP,PTPRC,IL18,C1QA,IRF8,SYK,CD84,LY86,TLR6,AIF1,CTSS,CAMK4,TLR7,HLA-DRA,CCR1,ITGAM,C1QC,RNASE6,TLR1,TLR10,C1QB,CRH,TREM2
GO:0006954	5.57828e-10	1	19	311	inflammatory response	BP	5.04217e-07	PTGER3,CYBB,CSF1R,C3,A2M,PTAFR,IL18,SYK,LY86,TLR6,AIF1,CTSS,CAMK4,TLR7,CCR1,ITGAM,TLR1,TLR10,CRH
GO:0045321	7.05694e-10	1	21	388	leukocyte activation	BP	6.05979e-07	CX3CR1,SELPLG,CD86,TYROBP,PTPRC,IL18,SYK,TGFBR2,TLR6,AIF1,HLA-DMB,NCKAP1L,DOCK8,CAMK4,INPP5D,TLR7,HLA-DRA,ITGAM,TLR1,IGF1,GPR183
GO:0002682	8.8964e-10	1	29	755	regulation of immune system process	BP	7.27556e-07	C3,A2M,PDGFRA,CD86,TYROBP,PTPRC,IL18,C1QA,SYK,TGFBR2,TLR6,AIF1,HLA-DMB,CTSS,NCKAP1L,CAMK4,INPP5D,TLR7,HLA-DRA,CCR1,ITGAM,C1QC,TLR1,TLR10,FYB,IGF1,GPR183,C1QB,TREM2
GO:0002253	1.29018e-09	1	18	284	activation of immune response	BP	1.00716e-06	C3,A2M,CD86,PTPRC,C1QA,SYK,TLR6,CTSS,NCKAP1L,INPP5D,TLR7,HLA-DRA,ITGAM,C1QC,TLR1,TLR10,FYB,C1QB
GO:0009611	4.15697e-09	1	26	645	response to wounding	BP	3.10399e-06	CX3CR1,PTGER3,P2RY12,C3,A2M,PDGFRA,SELPLG,IL18,SYK,CD84,ACVRL1,TGFBR2,LYVE1,SPARC,CTSS,PLEK,DOCK8,RAPGEF4,INPP5D,TLR7,CCR1,ITGAM,DCN,TLR10,IGF1,VWF
GO:0045087	6.74217e-09	1	24	578	innate immune response	BP	4.82459e-06	CYBB,CSF1R,C3,A2M,PDGFRA,PTAFR,CD86,TYROBP,C1QA,IRF8,SYK,LY86,TLR6,AIF1,CTSS,CAMK4,TLR7,HLA-DRA,ITGAM,C1QC,TLR1,TLR10,C1QB,TREM2
GO:0002274	7.77958e-09	1	10	79	myeloid leukocyte activation	BP	5.20984e-06	CX3CR1,CD86,TYROBP,SYK,TGFBR2,TLR6,AIF1,CAMK4,TLR7,TLR1
GO:0042116	7.88726e-09	1	7	27	macrophage activation	BP	5.20984e-06	CX3CR1,TYROBP,SYK,TLR6,AIF1,TLR7,TLR1
GO:0046651	9.21512e-09	1	12	130	lymphocyte proliferation	BP	5.8615e-06	CD86,PTPRC,IL18,SYK,AIF1,HLA-DMB,NCKAP1L,DOCK8,INPP5D,ITGAM,IGF1,GPR183
GO:0050778	9.77049e-09	1	18	324	positive regulation of immune response	BP	5.91334e-06	C3,A2M,CD86,PTPRC,C1QA,SYK,TLR6,CTSS,NCKAP1L,INPP5D,TLR7,HLA-DRA,ITGAM,C1QC,TLR1,TLR10,FYB,C1QB
GO:0032943	9.98526e-09	1	12	131	mononuclear cell proliferation	BP	5.91334e-06	CD86,PTPRC,IL18,SYK,AIF1,HLA-DMB,NCKAP1L,DOCK8,INPP5D,ITGAM,IGF1,GPR183
GO:0042102	1.27045e-08	1	8	45	positive regulation of T cell proliferation	BP	7.27289e-06	CD86,PTPRC,IL18,SYK,AIF1,HLA-DMB,NCKAP1L,IGF1
GO:0050867	1.63662e-08	1	13	164	positive regulation of cell activation	BP	8.77398e-06	CD86,PTPRC,IL18,SYK,TGFBR2,AIF1,HLA-DMB,NCKAP1L,PLEK,INPP5D,HLA-DRA,IGF1,GPR183
GO:0002281	1.6748e-08	1	5	9	macrophage activation involved in immune response	BP	8.77398e-06	CX3CR1,TYROBP,SYK,TLR6,TLR7
GO:0070661	1.68593e-08	1	12	137	leukocyte proliferation	BP	8.77398e-06	CD86,PTPRC,IL18,SYK,AIF1,HLA-DMB,NCKAP1L,DOCK8,INPP5D,ITGAM,IGF1,GPR183
GO:0042098	1.75119e-08	1	10	88	T cell proliferation	BP	8.84554e-06	CD86,PTPRC,IL18,SYK,AIF1,HLA-DMB,NCKAP1L,DOCK8,ITGAM,IGF1
GO:0006959	3.46897e-08	1	8	54	humoral immune response	BP	1.70218e-05	C3,A2M,C1QA,LY86,C1QC,GPR183,C1QB,TREM2
GO:0050671	3.58445e-08	1	9	69	positive regulation of lymphocyte proliferation	BP	1.70998e-05	CD86,PTPRC,IL18,SYK,AIF1,HLA-DMB,NCKAP1L,IGF1,GPR183
GO:0032946	4.03398e-08	1	9	70	positive regulation of mononuclear cell proliferation	BP	1.87242e-05	CD86,PTPRC,IL18,SYK,AIF1,HLA-DMB,NCKAP1L,IGF1,GPR183
GO:0051251	4.489e-08	1	12	147	positive regulation of lymphocyte activation	BP	2.02879e-05	CD86,PTPRC,IL18,SYK,TGFBR2,AIF1,HLA-DMB,NCKAP1L,INPP5D,HLA-DRA,IGF1,GPR183
GO:0050865	4.61706e-08	1	15	246	regulation of cell activation	BP	2.03316e-05	PDGFRA,CD86,PTPRC,IL18,SYK,TGFBR2,AIF1,HLA-DMB,NCKAP1L,PLEK,CAMK4,INPP5D,HLA-DRA,IGF1,GPR183
GO:0048584	5.16569e-08	1	32	1063	positive regulation of response to stimulus	BP	2.21789e-05	PTGER3,CSF1R,C3,A2M,PDGFRA,CD86,PTPRC,IL18,C1QA,SYK,LY86,ACVRL1,TLR6,AIF1,CTSS,NCKAP1L,ADAMTS3,INPP5D,TLR7,HLA-DRA,CCR1,ITGAM,C1QC,TLR1,TLR10,FYB,IGF1,GPR183,DKK2,C1QB,CRH,TREM2
GO:0070665	5.30732e-08	1	9	72	positive regulation of leukocyte proliferation	BP	2.22312e-05	CD86,PTPRC,IL18,SYK,AIF1,HLA-DMB,NCKAP1L,IGF1,GPR183
GO:0050776	5.76403e-08	1	21	494	regulation of immune response	BP	2.35694e-05	C3,A2M,PDGFRA,CD86,TYROBP,PTPRC,C1QA,SYK,TLR6,HLA-DMB,CTSS,NCKAP1L,INPP5D,TLR7,HLA-DRA,ITGAM,C1QC,TLR1,TLR10,FYB,C1QB
GO:0050670	7.38315e-08	1	10	99	regulation of lymphocyte proliferation	BP	2.9488e-05	CD86,PTPRC,IL18,SYK,AIF1,HLA-DMB,NCKAP1L,INPP5D,IGF1,GPR183
GO:0032944	8.06582e-08	1	10	100	regulation of mononuclear cell proliferation	BP	3.14824e-05	CD86,PTPRC,IL18,SYK,AIF1,HLA-DMB,NCKAP1L,INPP5D,IGF1,GPR183
GO:0007166	8.34327e-08	1	47	2033	cell surface receptor signaling pathway	BP	3.18416e-05	CX3CR1,PTGER3,P2RY13,CSF1R,P2RY12,GPR34,C3,LPAR6,PDGFRA,PTAFR,CD86,TYROBP,PTPRC,IL18,NETO2,IRF8,SYK,LY86,ACVRL1,TAC3,TGFBR2,GPR126,OR2L8,GRIK1,TRABD2A,NCKAP1L,PLEK,ADAMTS3,RAPGEF4,HCRTR1,CAMK4,INPP5D,RGS10,IGSF6,HLA-DRA,OR2L13,CCR1,ITGAM,FYB,KCTD12,IGF1,GPR183,DKK2,PKD2L1,CRH,TREM2,GRIN3A
GO:0002696	8.88458e-08	1	12	157	positive regulation of leukocyte activation	BP	3.31704e-05	CD86,PTPRC,IL18,SYK,TGFBR2,AIF1,HLA-DMB,NCKAP1L,INPP5D,HLA-DRA,IGF1,GPR183
GO:0004930	1.01087e-07	1	14	232	G-protein coupled receptor activity	MF	3.69375e-05	CX3CR1,PTGER3,P2RY13,P2RY12,GPR34,LPAR6,PTAFR,GPR126,OR2L8,HCRTR1,OR2L13,CCR1,GPR183,PKD2L1
GO:0070663	1.15118e-07	1	10	104	regulation of leukocyte proliferation	BP	4.11884e-05	CD86,PTPRC,IL18,SYK,AIF1,HLA-DMB,NCKAP1L,INPP5D,IGF1,GPR183
GO:0050870	1.37069e-07	1	10	107	positive regulation of T cell activation	BP	4.71592e-05	CD86,PTPRC,IL18,SYK,TGFBR2,AIF1,HLA-DMB,NCKAP1L,HLA-DRA,IGF1
GO:0023052	1.40044e-07	1	71	3906	signaling	BP	4.71592e-05	CX3CR1,PTGER3,P2RY13,CSF1R,P2RY12,GPR34,C3,LPAR6,A2M,PDGFRA,PTAFR,CD86,ETV5,TYROBP,PTPRC,IL18,C1QA,NETO2,IRF8,NR4A3,SYK,LY86,ACVRL1,CALB1,TAC3,TGFBR2,PDE7B,KCNV1,GPR126,TLR6,OR2L8,LYVE1,SPARC,AIF1,GRIK1,RASSF5,ARHGDIB,CTSS,TRABD2A,NCKAP1L,CD53,PLEK,ADAMTS3,CDH8,DOCK8,RAPGEF4,HCRTR1,CAMK4,INPP5D,TLR7,RGS10,IGSF6,HLA-DRA,OR2L13,CCR1,ITGAM,ITPKA,HPGDS,GAL3ST4,TLR1,TLR10,FYB,RP11-284N8.3,KCTD12,IGF1,…
GO:0044700	1.40044e-07	1	71	3906	single organism signaling	BP	4.71592e-05	CX3CR1,PTGER3,P2RY13,CSF1R,P2RY12,GPR34,C3,LPAR6,A2M,PDGFRA,PTAFR,CD86,ETV5,TYROBP,PTPRC,IL18,C1QA,NETO2,IRF8,NR4A3,SYK,LY86,ACVRL1,CALB1,TAC3,TGFBR2,PDE7B,KCNV1,GPR126,TLR6,OR2L8,LYVE1,SPARC,AIF1,GRIK1,RASSF5,ARHGDIB,CTSS,TRABD2A,NCKAP1L,CD53,PLEK,ADAMTS3,CDH8,DOCK8,RAPGEF4,HCRTR1,CAMK4,INPP5D,TLR7,RGS10,IGSF6,HLA-DRA,OR2L13,CCR1,ITGAM,ITPKA,HPGDS,GAL3ST4,TLR1,TLR10,FYB,RP11-284N8.3,KCTD12,IGF1,…
GO:0048534	1.80151e-07	1	20	474	hematopoietic or lymphoid organ development	BP	5.94983e-05	CSF1R,PDGFRA,CD86,TYROBP,PTPRC,COL24A1,IRF8,SYK,PLD4,TGFBR2,SLC40A1,NCKAP1L,PLEK,CAMK4,INPP5D,CCR1,ITGAM,C1QC,GPR183,TREM2
GO:0072376	2.0001e-07	1	6	27	protein activation cascade	BP	6.48015e-05	C3,A2M,C1QA,C1QC,VWF,C1QB
GO:0051249	2.03755e-07	1	13	202	regulation of lymphocyte activation	BP	6.48015e-05	CD86,PTPRC,IL18,SYK,TGFBR2,AIF1,HLA-DMB,NCKAP1L,CAMK4,INPP5D,HLA-DRA,IGF1,GPR183
GO:0007154	2.44894e-07	1	71	3959	cell communication	BP	7.64694e-05	CX3CR1,PTGER3,P2RY13,CSF1R,P2RY12,GPR34,C3,LPAR6,A2M,PDGFRA,PTAFR,CD86,ETV5,TYROBP,PTPRC,IL18,C1QA,NETO2,IRF8,NR4A3,SYK,LY86,ACVRL1,CALB1,TAC3,TGFBR2,PDE7B,KCNV1,GPR126,TLR6,OR2L8,LYVE1,SPARC,AIF1,GRIK1,RASSF5,ARHGDIB,CTSS,TRABD2A,NCKAP1L,CD53,PLEK,ADAMTS3,CDH8,DOCK8,RAPGEF4,HCRTR1,CAMK4,INPP5D,TLR7,RGS10,IGSF6,HLA-DRA,OR2L13,CCR1,ITGAM,ITPKA,HPGDS,GAL3ST4,TLR1,TLR10,FYB,RP11-284N8.3,KCTD12,IGF1,…
GO:0050863	2.56954e-07	1	11	143	regulation of T cell activation	BP	7.88024e-05	CD86,PTPRC,IL18,SYK,TGFBR2,AIF1,HLA-DMB,NCKAP1L,CAMK4,HLA-DRA,IGF1
GO:0009897	2.90881e-07	1	10	110	external side of plasma membrane	CC	8.7642e-05	P2RY12,PDGFRA,CD86,PTPRC,FOLR2,TGFBR2,CCR1,ITGAM,VWF,ROBO4
GO:0002237	3.5959e-07	1	11	145	response to molecule of bacterial origin	BP	0.000106476	CX3CR1,PTAFR,CD86,IL18,IRF8,LY86,TLR6,ALPL,SPARC,TLR1,DCN
GO:0042129	3.75507e-07	1	8	68	regulation of T cell proliferation	BP	0.000109304	CD86,PTPRC,IL18,SYK,AIF1,HLA-DMB,NCKAP1L,IGF1
GO:0002520	4.48202e-07	1	20	503	immune system development	BP	0.00012829	CSF1R,PDGFRA,CD86,TYROBP,PTPRC,COL24A1,IRF8,SYK,PLD4,TGFBR2,SLC40A1,NCKAP1L,PLEK,CAMK4,INPP5D,CCR1,ITGAM,C1QC,GPR183,TREM2
GO:0030097	4.88159e-07	1	19	459	hemopoiesis	BP	0.000137437	CSF1R,PDGFRA,CD86,TYROBP,PTPRC,COL24A1,IRF8,SYK,PLD4,TGFBR2,NCKAP1L,PLEK,CAMK4,INPP5D,CCR1,ITGAM,C1QC,GPR183,TREM2
GO:0002250	5.20637e-07	1	10	121	adaptive immune response	BP	0.000144216	C3,PTPRC,IL18,C1QA,SYK,TLR6,CTSS,INPP5D,C1QC,C1QB
GO:0032103	5.39243e-07	1	10	121	positive regulation of response to external stimulus	BP	0.000146999	PTGER3,C3,IL18,LY86,AIF1,CTSS,NCKAP1L,TLR7,CCR1,TLR10
GO:0002521	5.83181e-07	1	14	250	leukocyte differentiation	BP	0.000156493	CSF1R,CD86,TYROBP,PTPRC,SYK,TGFBR2,NCKAP1L,CAMK4,INPP5D,CCR1,ITGAM,C1QC,GPR183,TREM2
GO:0002694	6.91067e-07	1	13	225	regulation of leukocyte activation	BP	0.000182102	CD86,PTPRC,IL18,SYK,TGFBR2,AIF1,HLA-DMB,NCKAP1L,CAMK4,INPP5D,HLA-DRA,IGF1,GPR183
GO:0006950	6.99822e-07	1	49	2396	response to stress	BP	0.000182102	CX3CR1,PTGER3,CYBB,CSF1R,P2RY12,C3,A2M,PDGFRA,PTAFR,SELPLG,CD86,ETV5,TYROBP,PTPRC,IL18,C1QA,IRF8,SYK,CD84,LY86,ACVRL1,TGFBR2,TLR6,AQP9,LYVE1,SPARC,AIF1,GRIK1,CTSS,PLEK,CDH8,DOCK8,RAPGEF4,CAMK4,INPP5D,TLR7,HLA-DRA,CCR1,ITGAM,C1QC,RNASE6,TLR1,DCN,TLR10,IGF1,VWF,C1QB,CRH,TREM2
GO:0007186	7.1231e-07	1	19	484	G-protein coupled receptor signaling pathway	BP	0.000182585	CX3CR1,PTGER3,P2RY13,P2RY12,GPR34,C3,LPAR6,PTAFR,TAC3,GPR126,OR2L8,PLEK,RAPGEF4,HCRTR1,RGS10,OR2L13,CCR1,KCTD12,GPR183
GO:0071216	7.35638e-07	1	9	95	cellular response to biotic stimulus	BP	0.000185792	CX3CR1,PTAFR,CD86,IL18,IRF8,SYK,LY86,TLR6,TLR1
GO:0043235	7.85663e-07	1	13	208	receptor complex	CC	0.00019555	CSF1R,NETO2,SYK,TGFBR2,TLR6,GRIK1,TLR7,OLFM3,ITGAM,TLR1,PTPRB,KCTD12,GRIN3A
GO:0007165	8.27536e-07	1	64	3502	signal transduction	BP	0.00020303	CX3CR1,PTGER3,P2RY13,CSF1R,P2RY12,GPR34,C3,LPAR6,A2M,PDGFRA,PTAFR,CD86,TYROBP,PTPRC,IL18,NETO2,IRF8,NR4A3,SYK,LY86,ACVRL1,TAC3,TGFBR2,PDE7B,GPR126,TLR6,OR2L8,LYVE1,SPARC,AIF1,GRIK1,RASSF5,ARHGDIB,CTSS,TRABD2A,NCKAP1L,CD53,PLEK,ADAMTS3,DOCK8,RAPGEF4,HCRTR1,CAMK4,INPP5D,TLR7,RGS10,IGSF6,HLA-DRA,OR2L13,CCR1,ITGAM,ITPKA,HPGDS,TLR1,TLR10,FYB,KCTD12,IGF1,GPR183,DKK2,PKD2L1,CRH,TREM2,GRIN3A
GO:0001774	8.60646e-07	1	4	8	microglial cell activation	BP	0.000208179	CX3CR1,TLR6,AIF1,TLR7
GO:0042110	9.90175e-07	1	13	229	T cell activation	BP	0.000236184	CD86,PTPRC,IL18,SYK,TGFBR2,AIF1,HLA-DMB,NCKAP1L,DOCK8,CAMK4,HLA-DRA,ITGAM,IGF1
GO:0009617	1.16914e-06	1	12	203	response to bacterium	BP	0.000275053	CX3CR1,PTAFR,CD86,IL18,IRF8,SYK,LY86,TLR6,ALPL,SPARC,TLR1,DCN
GO:0042089	1.19663e-06	1	7	53	cytokine biosynthetic process	BP	0.000277716	CD86,IL18,SYK,TLR6,INPP5D,TLR7,TLR1
GO:0006956	1.28698e-06	1	5	20	complement activation	BP	0.0002947	C3,A2M,C1QA,C1QC,C1QB
GO:0042107	1.36338e-06	1	7	54	cytokine metabolic process	BP	0.000308088	CD86,IL18,SYK,TLR6,INPP5D,TLR7,TLR1
GO:0009986	1.58653e-06	1	17	401	cell surface	CC	0.000353858	CSF1R,P2RY12,PDGFRA,CD86,TYROBP,PTPRC,ACVRL1,FOLR2,TGFBR2,SPARC,CD53,HLA-DRA,CCR1,ITGAM,VWF,ROBO4,PKD2L1
GO:0005615	1.74524e-06	1	20	590	extracellular space	CC	0.000384266	C3,A2M,FGL2,IL18,C1QA,LY86,TAC3,APOC1,CBLN4,ALPL,SPARC,CTSS,ADAMTS3,OLFM3,C1QC,DCN,IGF1,DKK2,C1QB,CRH
GO:0071219	1.84041e-06	1	8	80	cellular response to molecule of bacterial origin	BP	0.00040009	CX3CR1,PTAFR,CD86,IL18,IRF8,LY86,TLR6,TLR1
GO:0016020	1.93499e-06	0.999999	90	6017	membrane	CC	0.000415394	CX3CR1,PTGER3,CYBB,MPEG1,P2RY13,CSF1R,P2RY12,GPR34,LAPTM5,C3,LPAR6,PDGFRA,PTAFR,SELPLG,ADAM28,TMEM119,PALMD,CD86,SLCO2B1,ABCC12,MMD,TYROBP,PTPRC,NETO2,MS4A7,LHFPL2,SYK,CD84,LY86,ACVRL1,FOLR2,PLD4,ANO3,TGFBR2,KCNV1,GPR126,C1orf95,AMIGO2,TLR6,AQP9,ALPL,TM6SF1,OR2L8,LYVE1,SPARC,AIF1,SLC40A1,TMEM200A,GRIK1,HLA-DMB,ZDHHC23,CTSS,TRABD2A,NCKAP1L,CD53,PLEK,B3GNT5,SIDT1,CDH8,DOCK8,RAPGEF4,KLHL14,HCRTR1,IN…
GO:0032101	2.11383e-06	1	16	375	regulation of response to external stimulus	BP	0.000448184	PTGER3,C3,A2M,PDGFRA,IL18,SYK,LY86,TGFBR2,AIF1,CTSS,NCKAP1L,PLEK,TLR7,CCR1,TLR10,GRIN3A
GO:0046649	2.5599e-06	1	15	332	lymphocyte activation	BP	0.000536144	CD86,PTPRC,IL18,SYK,TGFBR2,AIF1,HLA-DMB,NCKAP1L,DOCK8,CAMK4,INPP5D,HLA-DRA,ITGAM,IGF1,GPR183
GO:0098552	2.71946e-06	1	11	174	side of membrane	CC	0.000561549	P2RY12,PDGFRA,CD86,PTPRC,FOLR2,TGFBR2,HLA-DRA,CCR1,ITGAM,VWF,ROBO4
GO:0009605	2.7466e-06	0.999999	32	1265	response to external stimulus	BP	0.000561549	CX3CR1,PTGER3,CYBB,C3,A2M,PDGFRA,PTAFR,CD86,TYROBP,PTPRC,IL18,IRF8,SYK,LY86,TGFBR2,TLR6,ALPL,SPARC,AIF1,CTSS,NCKAP1L,PLEK,TLR7,CCR1,ITGAM,TLR1,DCN,TLR10,PKD2L1,TREM2,ABCG2,GRIN3A
GO:0050896	3.11114e-06	0.999999	81	5165	response to stimulus	BP	0.000628597	CX3CR1,PTGER3,CYBB,P2RY13,CSF1R,P2RY12,GPR34,C3,LPAR6,A2M,PDGFRA,PTAFR,SELPLG,CD86,ETV5,TYROBP,PTPRC,IL18,C1QA,NETO2,IRF8,NR4A3,SYK,CD84,LY86,ACVRL1,CALB1,TAC3,TGFBR2,PDE7B,GPR126,TLR6,AQP9,ALPL,OR2L8,LYVE1,SPARC,AIF1,SLC40A1,GRIK1,RASSF5,ARHGDIB,HLA-DMB,CTSS,TRABD2A,NCKAP1L,CD53,PLEK,ADAMTS3,CDH8,DOCK8,RAPGEF4,HCRTR1,CAMK4,INPP5D,TLR7,RGS10,IGSF6,HLA-DRA,OR2L13,CCR1,ITGAM,ITPKA,C1QC,HPGDS,RNASE6…
GO:0002573	3.7097e-06	1	9	113	myeloid leukocyte differentiation	BP	0.000740819	CSF1R,CD86,TYROBP,TGFBR2,CAMK4,INPP5D,CCR1,ITGAM,C1QC
GO:0002757	4.81468e-06	0.999999	13	262	immune response-activating signal transduction	BP	0.00095043	CD86,PTPRC,SYK,TLR6,CTSS,NCKAP1L,INPP5D,TLR7,HLA-DRA,ITGAM,TLR1,TLR10,FYB
GO:0006958	6.19144e-06	1	4	13	complement activation, classical pathway	BP	0.00120603	C3,C1QA,C1QC,C1QB
GO:0032501	6.2701e-06	0.999997	70	4194	multicellular organismal process	BP	0.00120603	CX3CR1,PTGER3,CSF1R,P2RY12,C3,A2M,EXPH5,PDGFRA,PTAFR,SELPLG,ADAM28,TMEM119,CD86,SLCO2B1,ETV5,TYROBP,PTPRC,IL18,COL24A1,IRF8,OLFML3,SYK,CD84,ACVRL1,CALB1,TAC3,PLD4,TGFBR2,APOC1,TLR6,AQP9,ALPL,OR2L8,SPARC,SLC40A1,GRIK1,ARHGDIB,CTSS,NCKAP1L,PLEK,ADAMTS3,B3GNT5,DOCK8,RAPGEF4,CAMK4,INPP5D,TLR7,HLA-DRA,OR2L13,CCR1,OLFM3,ITGAM,ITPKA,C1QC,TLR1,DCN,TLR10,PTPRB,MYBPC1,IGF1,VWF,GPR183,ROBO4,DKK2,PKD2L1,C1QB…
GO:0002282	6.3202e-06	1	3	4	microglial cell activation involved in immune response	BP	0.00120603	CX3CR1,TLR6,TLR7
GO:1902105	6.60008e-06	0.999999	9	123	regulation of leukocyte differentiation	BP	0.0012456	CD86,TYROBP,SYK,TGFBR2,NCKAP1L,CAMK4,INPP5D,CCR1,C1QC
GO:0050729	6.76503e-06	1	6	44	positive regulation of inflammatory response	BP	0.00125415	PTGER3,C3,IL18,CTSS,TLR7,TLR10
GO:0002252	6.7914e-06	0.999999	15	364	immune effector process	BP	0.00125415	CX3CR1,C3,A2M,CD86,TYROBP,PTPRC,C1QA,SYK,TLR6,HLA-DMB,INPP5D,TLR7,C1QC,GPR183,C1QB
GO:0031349	7.50499e-06	0.999999	11	197	positive regulation of defense response	BP	0.00135912	PTGER3,C3,CD86,IL18,TLR6,CTSS,TLR7,ITGAM,TLR1,TLR10,CRH
GO:0046635	7.60114e-06	1	5	26	positive regulation of alpha-beta T cell activation	BP	0.00135912	CD86,IL18,SYK,TGFBR2,NCKAP1L
GO:0002263	7.67639e-06	0.999999	8	95	cell activation involved in immune response	BP	0.00135912	CX3CR1,CD86,TYROBP,SYK,TLR6,HLA-DMB,TLR7,GPR183
GO:0002366	7.67639e-06	0.999999	8	95	leukocyte activation involved in immune response	BP	0.00135912	CX3CR1,CD86,TYROBP,SYK,TLR6,HLA-DMB,TLR7,GPR183
GO:0042035	8.12775e-06	1	6	46	regulation of cytokine biosynthetic process	BP	0.00142435	CD86,SYK,TLR6,INPP5D,TLR7,TLR1
GO:0051716	8.50722e-06	0.999996	70	4268	cellular response to stimulus	BP	0.00147579	CX3CR1,PTGER3,P2RY13,CSF1R,P2RY12,GPR34,C3,LPAR6,A2M,PDGFRA,PTAFR,SELPLG,CD86,ETV5,TYROBP,PTPRC,IL18,NETO2,IRF8,NR4A3,SYK,LY86,ACVRL1,CALB1,TAC3,TGFBR2,PDE7B,GPR126,TLR6,AQP9,ALPL,OR2L8,LYVE1,SPARC,AIF1,SLC40A1,GRIK1,RASSF5,ARHGDIB,CTSS,TRABD2A,NCKAP1L,CD53,PLEK,ADAMTS3,DOCK8,RAPGEF4,HCRTR1,CAMK4,INPP5D,TLR7,RGS10,IGSF6,HLA-DRA,OR2L13,CCR1,ITGAM,ITPKA,HPGDS,TLR1,TLR10,FYB,KCTD12,IGF1,GPR183,DKK2,…
GO:1903034	8.88804e-06	0.999999	11	201	regulation of response to wounding	BP	0.00152643	PTGER3,C3,A2M,PDGFRA,IL18,SYK,TGFBR2,CTSS,PLEK,TLR7,TLR10
GO:0044707	1.13531e-05	0.999995	68	4079	single-multicellular organism process	BP	0.00193048	CX3CR1,PTGER3,CSF1R,P2RY12,C3,A2M,EXPH5,PDGFRA,PTAFR,SELPLG,TMEM119,CD86,SLCO2B1,ETV5,TYROBP,PTPRC,IL18,COL24A1,IRF8,OLFML3,SYK,CD84,ACVRL1,CALB1,PLD4,TGFBR2,APOC1,TLR6,AQP9,ALPL,OR2L8,SPARC,SLC40A1,GRIK1,ARHGDIB,CTSS,NCKAP1L,PLEK,ADAMTS3,B3GNT5,DOCK8,RAPGEF4,CAMK4,INPP5D,TLR7,HLA-DRA,OR2L13,CCR1,OLFM3,ITGAM,ITPKA,C1QC,TLR1,DCN,TLR10,PTPRB,MYBPC1,IGF1,VWF,GPR183,ROBO4,DKK2,PKD2L1,C1QB,CRH,TREM2,A…
GO:0042108	1.22349e-05	0.999999	5	29	positive regulation of cytokine biosynthetic process	BP	0.00206002	CD86,SYK,TLR6,TLR7,TLR1
GO:0032496	1.39966e-05	0.999998	9	137	response to lipopolysaccharide	BP	0.00230823	CX3CR1,PTAFR,CD86,IL18,IRF8,LY86,ALPL,SPARC,DCN
GO:0002455	1.40263e-05	1	4	16	humoral immune response mediated by circulating immunoglobulin	BP	0.00230823	C3,C1QA,C1QC,C1QB
GO:0002460	1.41123e-05	0.999998	8	107	adaptive immune response based on somatic recombination of immune receptors built from immunoglobulin superfamily domains	BP	0.00230823	C3,PTPRC,IL18,C1QA,TLR6,INPP5D,C1QC,C1QB
GO:0042060	1.52139e-05	0.999996	17	474	wound healing	BP	0.00246494	P2RY12,A2M,PDGFRA,SELPLG,SYK,CD84,ACVRL1,TGFBR2,SPARC,PLEK,DOCK8,RAPGEF4,INPP5D,ITGAM,DCN,IGF1,VWF
GO:0001816	1.8468e-05	0.999996	14	349	cytokine production	BP	0.00296421	CSF1R,C3,PTAFR,CD86,IL18,IRF8,SYK,TLR6,NCKAP1L,ADAMTS3,INPP5D,TLR7,TLR1,TLR10
GO:0002764	1.9959e-05	0.999996	14	341	immune response-regulating signaling pathway	BP	0.00317385	PDGFRA,CD86,PTPRC,SYK,TLR6,CTSS,NCKAP1L,INPP5D,TLR7,HLA-DRA,ITGAM,TLR1,TLR10,FYB
GO:0045408	2.05389e-05	1	3	6	regulation of interleukin-6 biosynthetic process	BP	0.00323609	TLR6,INPP5D,TLR1
GO:0005576	2.16118e-05	0.999991	48	2716	extracellular region	CC	0.00334927	C3,MUM1L1,A2M,ADAM28,CD86,PTPRC,FGL2,OTOGL,IL18,C1QA,COL24A1,OLFML3,ITIH5,CD84,LY86,CALB1,TAC3,FOLR2,APOC1,CBLN4,ALPL,LYVE1,SPARC,ARHGDIB,RPS28,CTSS,NCKAP1L,CD53,PLEK,ADAMTS3,HAPLN1,CAMK4,HLA-DRA,OLFM3,ITGAM,C1QC,RNASE6,GAL3ST4,DCN,KCTD12,IGF1,VWF,ROBO4,DKK2,C1QB,CRH,TREM2,NOV
GO:0046634	2.16472e-05	0.999999	5	32	regulation of alpha-beta T cell activation	BP	0.00334927	CD86,IL18,SYK,TGFBR2,NCKAP1L
GO:0051179	2.19488e-05	0.99999	63	3791	localization	BP	0.00336562	CX3CR1,CYBB,CSF1R,P2RY12,LAPTM5,C3,A2M,EXPH5,PDGFRA,SELPLG,SLCO2B1,ABCC12,ETV5,PTPRC,IL18,NETO2,IRF8,SYK,CD84,ACVRL1,FOLR2,PLD4,ANO3,TGFBR2,KCNV1,APOC1,TLR6,AQP9,CBLN4,STARD4,LYVE1,SPARC,AIF1,SLC40A1,GRIK1,TMSB10,RASSF5,ZDHHC23,RPS28,NCKAP1L,PLEK,SIDT1,DOCK8,RAPGEF4,CAMK4,INPP5D,TLR7,CCR1,ITGAM,TLR1,TLR10,FYB,RP11-284N8.3,IGF1,VWF,ATP8B4,ROBO4,PKD2L1,GLRA3,CRH,TREM2,ABCG2,GRIN3A
GO:0050900	2.71286e-05	0.999996	10	180	leukocyte migration	BP	0.00412306	CX3CR1,SELPLG,SYK,CD84,AIF1,NCKAP1L,DOCK8,INPP5D,CCR1,ITGAM
GO:0032879	2.91935e-05	0.999989	32	1400	regulation of localization	BP	0.00439798	CX3CR1,CYBB,CSF1R,P2RY12,C3,EXPH5,PDGFRA,PTPRC,IL18,NETO2,SYK,ACVRL1,TGFBR2,KCNV1,APOC1,TLR6,SPARC,AIF1,GRIK1,RASSF5,NCKAP1L,RAPGEF4,CAMK4,TLR7,CCR1,TLR1,TLR10,RP11-284N8.3,IGF1,ROBO4,CRH,TREM2
GO:0097028	3.19598e-05	0.999999	4	19	dendritic cell differentiation	BP	0.00477285	CD86,TGFBR2,CAMK4,TREM2
GO:0007155	3.27205e-05	0.99999	22	752	cell adhesion	BP	0.00484433	CX3CR1,P2RY12,PDGFRA,SELPLG,PTPRC,IL18,SYK,CD84,ACVRL1,AMIGO2,LYVE1,ARHGDIB,NCKAP1L,PLEK,HAPLN1,CDH8,CCR1,PCDH20,ITGAM,MYBPC1,VWF,KIAA1462
GO:0022610	3.32461e-05	0.99999	22	753	biological adhesion	BP	0.00488007	CX3CR1,P2RY12,PDGFRA,SELPLG,PTPRC,IL18,SYK,CD84,ACVRL1,AMIGO2,LYVE1,ARHGDIB,NCKAP1L,PLEK,HAPLN1,CDH8,CCR1,PCDH20,ITGAM,MYBPC1,VWF,KIAA1462
GO:0002576	3.41133e-05	0.999997	6	62	platelet degranulation	BP	0.00496494	A2M,SYK,SPARC,PLEK,IGF1,VWF
GO:1903036	3.45211e-05	0.999997	6	58	positive regulation of response to wounding	BP	0.00498207	PTGER3,C3,IL18,CTSS,TLR7,TLR10
GO:0048583	3.57259e-05	0.999985	44	2265	regulation of response to stimulus	BP	0.00509308	CX3CR1,PTGER3,CSF1R,C3,A2M,PDGFRA,CD86,TYROBP,PTPRC,IL18,C1QA,NETO2,SYK,LY86,ACVRL1,TGFBR2,TLR6,AIF1,ARHGDIB,HLA-DMB,CTSS,TRABD2A,NCKAP1L,PLEK,ADAMTS3,RAPGEF4,INPP5D,TLR7,RGS10,HLA-DRA,CCR1,ITGAM,C1QC,TLR1,TLR10,FYB,KCTD12,IGF1,GPR183,DKK2,C1QB,CRH,TREM2,GRIN3A
GO:0045335	3.58835e-05	0.999997	6	59	phagocytic vesicle	CC	0.00509308	CYBB,SYK,PLD4,TLR6,TLR7,TLR1
GO:0030099	3.66923e-05	0.999993	11	231	myeloid cell differentiation	BP	0.005143	CSF1R,CD86,TYROBP,IRF8,TGFBR2,NCKAP1L,CAMK4,INPP5D,CCR1,ITGAM,C1QC
GO:0043207	3.74685e-05	0.999991	14	383	response to external biotic stimulus	BP	0.005143	CX3CR1,PTAFR,CD86,PTPRC,IL18,IRF8,SYK,LY86,TLR6,ALPL,SPARC,TLR7,TLR1,DCN
GO:0051707	3.74685e-05	0.999991	14	383	response to other organism	BP	0.005143	CX3CR1,PTAFR,CD86,PTPRC,IL18,IRF8,SYK,LY86,TLR6,ALPL,SPARC,TLR7,TLR1,DCN
GO:0042226	3.75397e-05	1	3	7	interleukin-6 biosynthetic process	BP	0.005143	TLR6,INPP5D,TLR1
GO:0002275	3.77325e-05	0.999998	5	36	myeloid cell activation involved in immune response	BP	0.005143	CX3CR1,TYROBP,SYK,TLR6,TLR7
GO:0050798	4.88821e-05	0.999998	4	20	activated T cell proliferation	BP	0.00661025	CD86,IL18,ITGAM,IGF1
GO:0005602	5.8703e-05	1	2	2	complement component C1 complex	CC	0.00787629	C1QA,C1QB
GO:0009306	6.09662e-05	0.999992	8	131	protein secretion	BP	0.00811653	CSF1R,EXPH5,SYK,TLR6,CBLN4,PLEK,TLR1,TLR10
GO:0007596	6.23692e-05	0.999985	14	379	blood coagulation	BP	0.00823945	P2RY12,A2M,PDGFRA,SELPLG,SYK,CD84,SPARC,PLEK,DOCK8,RAPGEF4,INPP5D,ITGAM,IGF1,VWF
GO:0045619	6.68535e-05	0.999994	6	65	regulation of lymphocyte differentiation	BP	0.00876445	CD86,SYK,TGFBR2,NCKAP1L,CAMK4,INPP5D
GO:0050817	6.7495e-05	0.999984	14	382	coagulation	BP	0.0087815	P2RY12,A2M,PDGFRA,SELPLG,SYK,CD84,SPARC,PLEK,DOCK8,RAPGEF4,INPP5D,ITGAM,IGF1,VWF
GO:0046638	6.87866e-05	0.999998	4	21	positive regulation of alpha-beta T cell differentiation	BP	0.00888227	CD86,SYK,TGFBR2,NCKAP1L
GO:0007599	6.93975e-05	0.999983	14	383	hemostasis	BP	0.00888591	P2RY12,A2M,PDGFRA,SELPLG,SYK,CD84,SPARC,PLEK,DOCK8,RAPGEF4,INPP5D,ITGAM,IGF1,VWF
GO:0045621	6.98658e-05	0.999996	5	40	positive regulation of lymphocyte differentiation	BP	0.00888591	CD86,SYK,TGFBR2,NCKAP1L,INPP5D
GO:0044765	7.0367e-05	0.999968	46	2552	single-organism transport	BP	0.00888591	CYBB,CSF1R,P2RY12,C3,A2M,EXPH5,SLCO2B1,ABCC12,PTPRC,IL18,NETO2,IRF8,SYK,FOLR2,PLD4,ANO3,KCNV1,APOC1,TLR6,AQP9,CBLN4,STARD4,SPARC,AIF1,SLC40A1,GRIK1,RPS28,NCKAP1L,PLEK,SIDT1,RAPGEF4,CAMK4,TLR7,CCR1,TLR1,TLR10,FYB,RP11-284N8.3,IGF1,VWF,ATP8B4,PKD2L1,GLRA3,CRH,ABCG2,GRIN3A
GO:0043011	7.09993e-05	0.999999	3	9	myeloid dendritic cell differentiation	BP	0.0089003	CD86,TGFBR2,CAMK4
GO:0009607	7.78157e-05	0.999981	14	409	response to biotic stimulus	BP	0.00968411	CX3CR1,PTAFR,CD86,PTPRC,IL18,IRF8,SYK,LY86,TLR6,ALPL,SPARC,TLR7,TLR1,DCN
GO:0050871	8.04446e-05	0.999995	5	41	positive regulation of B cell activation	BP	0.00993925	PTPRC,SYK,NCKAP1L,INPP5D,GPR183
GO:1902107	8.86352e-05	0.999992	6	67	positive regulation of leukocyte differentiation	BP	0.010873	CD86,SYK,TGFBR2,NCKAP1L,INPP5D,CCR1
GO:0097529	0.000101878	0.99999	6	70	myeloid leukocyte migration	BP	0.0124088	CX3CR1,SYK,AIF1,NCKAP1L,CCR1,ITGAM
GO:0001817	0.000109422	0.999976	12	312	regulation of cytokine production	BP	0.0131492	CSF1R,C3,CD86,IL18,IRF8,SYK,TLR6,NCKAP1L,INPP5D,TLR7,TLR1,TLR10
GO:0042494	0.000110253	1	2	2	detection of bacterial lipoprotein	BP	0.0131492	TLR6,TLR1
GO:0070340	0.000110253	1	2	2	detection of bacterial lipopeptide	BP	0.0131492	TLR6,TLR1
GO:0050848	0.000114319	0.999995	4	25	regulation of calcium-mediated signaling	BP	0.0135401	SYK,PLEK,IGF1,TREM2
GO:0032675	0.000117826	0.999992	5	48	regulation of interleukin-6 production	BP	0.0138599	TLR6,NCKAP1L,INPP5D,TLR7,TLR1
GO:0032604	0.000121025	1	2	2	granulocyte macrophage colony-stimulating factor production	BP	0.0139495	IL18,SYK
GO:0032645	0.000121025	1	2	2	regulation of granulocyte macrophage colony-stimulating factor production	BP	0.0139495	IL18,SYK
GO:0042253	0.000121025	1	2	2	granulocyte macrophage colony-stimulating factor biosynthetic process	BP	0.0139495	IL18,SYK
GO:0046637	0.000122888	0.999995	4	24	regulation of alpha-beta T cell differentiation	BP	0.0140699	CD86,SYK,TGFBR2,NCKAP1L
GO:0045579	0.000134084	0.999998	3	9	positive regulation of B cell differentiation	BP	0.0152079	SYK,NCKAP1L,INPP5D
GO:0071222	0.000134598	0.999987	6	75	cellular response to lipopolysaccharide	BP	0.0152079	CX3CR1,PTAFR,CD86,IL18,IRF8,LY86
GO:0032635	0.000143003	0.99999	5	50	interleukin-6 production	BP	0.0160519	TLR6,NCKAP1L,INPP5D,TLR7,TLR1
GO:0001773	0.000148749	0.999997	3	11	myeloid dendritic cell activation	BP	0.0165884	CD86,TGFBR2,CAMK4
GO:0019955	0.000156034	0.999988	5	47	cytokine binding	MF	0.0172886	CSF1R,A2M,ACVRL1,TGFBR2,CCR1
GO:0016064	0.000167727	0.999987	5	51	immunoglobulin mediated immune response	BP	0.018465	C3,C1QA,INPP5D,C1QC,C1QB
GO:0030168	0.000171512	0.99997	9	187	platelet activation	BP	0.0187614	P2RY12,A2M,PDGFRA,SYK,SPARC,PLEK,RAPGEF4,IGF1,VWF
GO:0045580	0.000180821	0.999986	5	50	regulation of T cell differentiation	BP	0.0196545	CD86,SYK,TGFBR2,NCKAP1L,CAMK4
GO:0009593	0.000183072	0.999986	5	59	detection of chemical stimulus	BP	0.0197224	TLR6,OR2L8,OR2L13,TLR1,PKD2L1
GO:0019724	0.000183742	0.999986	5	52	B cell mediated immunity	BP	0.0197224	C3,C1QA,INPP5D,C1QC,C1QB
GO:0030316	0.000188516	0.999985	5	50	osteoclast differentiation	BP	0.0200171	CSF1R,TYROBP,CAMK4,INPP5D,CCR1
GO:0070372	0.000188818	0.999975	7	111	regulation of ERK1 and ERK2 cascade	BP	0.0200171	CSF1R,PDGFRA,SYK,CCR1,IGF1,GPR183,TREM2
GO:0046631	0.00019345	0.999985	5	49	alpha-beta T cell activation	BP	0.0203822	CD86,IL18,SYK,TGFBR2,NCKAP1L
GO:0042104	0.000201368	0.999996	3	12	positive regulation of activated T cell proliferation	BP	0.0210872	CD86,IL18,IGF1
GO:0031347	0.00022953	0.999944	12	339	regulation of defense response	BP	0.0238905	PTGER3,C3,A2M,CD86,IL18,TLR6,CTSS,TLR7,ITGAM,TLR1,TLR10,CRH
GO:0031093	0.000233019	0.999988	4	31	platelet alpha granule lumen	CC	0.0241077	A2M,SPARC,IGF1,VWF
GO:0002224	0.000246971	0.999966	7	117	toll-like receptor signaling pathway	BP	0.0253981	CD86,TLR6,CTSS,TLR7,ITGAM,TLR1,TLR10
GO:0008284	0.000259421	0.999924	15	497	positive regulation of cell proliferation	BP	0.026228	CSF1R,PDGFRA,CD86,ETV5,PTPRC,IL18,SYK,ACVRL1,TGFBR2,AIF1,HLA-DMB,NCKAP1L,IGF1,GPR183,CRH
GO:0060326	0.000259475	0.999964	7	117	cell chemotaxis	BP	0.026228	CX3CR1,PDGFRA,SYK,AIF1,NCKAP1L,CCR1,ITGAM
GO:0050707	0.000259623	0.999978	5	55	regulation of cytokine secretion	BP	0.026228	CSF1R,SYK,TLR6,TLR1,TLR10
GO:0044699	0.000271833	0.999884	112	8995	single-organism process	BP	0.0273009	CX3CR1,PTGER3,CYBB,P2RY13,CSF1R,P2RY12,GPR34,C3,LPAR6,A2M,EXPH5,PDGFRA,PTAFR,SELPLG,ADAM28,TMEM119,PALMD,CD86,SLCO2B1,ABCC12,ETV5,TYROBP,PTPRC,OTOGL,IL18,C1QA,NETO2,COL24A1,IRF8,NR4A3,OLFML3,SYK,CD84,LY86,ACVRL1,CALB1,TAC3,FOLR2,PLD4,ANO3,TGFBR2,PDE7B,KCNV1,APOC1,GPR126,AMIGO2,TLR6,AQP9,CBLN4,STARD4,ALPL,OR2L8,LYVE1,SPARC,AIF1,SLC40A1,GRIK1,TMSB10,RASSF5,ARHGDIB,HLA-DMB,ZDHHC23,RPS28,CTSS,TRABD2A…
GO:0005581	0.000273513	0.999977	5	52	collagen trimer	CC	0.02731	C1QA,COL24A1,C1QC,DCN,C1QB
GO:0070371	0.000287453	0.999959	7	119	ERK1 and ERK2 cascade	BP	0.0280302	CSF1R,PDGFRA,SYK,CCR1,IGF1,GPR183,TREM2
GO:0032493	0.000288887	0.999999	2	3	response to bacterial lipoprotein	BP	0.0280302	TLR6,TLR1
GO:0070339	0.000288887	0.999999	2	3	response to bacterial lipopeptide	BP	0.0280302	TLR6,TLR1
GO:0071220	0.000288887	0.999999	2	3	cellular response to bacterial lipoprotein	BP	0.0280302	TLR6,TLR1
GO:0071221	0.000288887	0.999999	2	3	cellular response to bacterial lipopeptide	BP	0.0280302	TLR6,TLR1
GO:0030595	0.000295318	0.999966	6	85	leukocyte chemotaxis	BP	0.0284932	CX3CR1,SYK,AIF1,NCKAP1L,CCR1,ITGAM
GO:0050850	0.000340538	0.999991	3	15	positive regulation of calcium-mediated signaling	BP	0.0326726	SYK,IGF1,TREM2
GO:0030335	0.000349367	0.999932	9	200	positive regulation of cell migration	BP	0.0333335	CSF1R,PDGFRA,PTPRC,TGFBR2,SPARC,AIF1,NCKAP1L,CCR1,IGF1
GO:0030098	0.000367931	0.999936	8	158	lymphocyte differentiation	BP	0.0349108	CD86,PTPRC,SYK,TGFBR2,NCKAP1L,CAMK4,INPP5D,GPR183
GO:0050708	0.000377793	0.999954	6	91	regulation of protein secretion	BP	0.0356496	CSF1R,EXPH5,SYK,TLR6,TLR1,TLR10
GO:0050878	0.000386527	0.999888	14	451	regulation of body fluid levels	BP	0.0360369	P2RY12,A2M,PDGFRA,SELPLG,SYK,CD84,SPARC,PLEK,DOCK8,RAPGEF4,INPP5D,ITGAM,IGF1,VWF
GO:2000147	0.000396725	0.999921	9	205	positive regulation of cell motility	BP	0.0360369	CSF1R,PDGFRA,PTPRC,TGFBR2,SPARC,AIF1,NCKAP1L,CCR1,IGF1
GO:0048771	0.000397126	0.999952	6	88	tissue remodeling	BP	0.0360369	CSF1R,IL18,SYK,ACVRL1,INPP5D,IGF1
GO:0052033	0.000411341	0.999998	2	3	pathogen-associated molecular pattern dependent induction by symbiont of host innate immune response	BP	0.0360369	TLR6,TLR7
GO:0052166	0.000411341	0.999998	2	3	positive regulation by symbiont of host innate immune response	BP	0.0360369	TLR6,TLR7
GO:0052167	0.000411341	0.999998	2	3	modulation by symbiont of host innate immune response	BP	0.0360369	TLR6,TLR7
GO:0052169	0.000411341	0.999998	2	3	pathogen-associated molecular pattern dependent modulation by symbiont of host innate immune response	BP	0.0360369	TLR6,TLR7
GO:0052257	0.000411341	0.999998	2	3	pathogen-associated molecular pattern dependent induction by organism of innate immune response of other organism involved in symbiotic interaction	BP	0.0360369	TLR6,TLR7
GO:0052305	0.000411341	0.999998	2	3	positive regulation by organism of innate immune response in other organism involved in symbiotic interaction	BP	0.0360369	TLR6,TLR7
GO:0052306	0.000411341	0.999998	2	3	modulation by organism of innate immune response in other organism involved in symbiotic interaction	BP	0.0360369	TLR6,TLR7
GO:0052308	0.000411341	0.999998	2	3	pathogen-associated molecular pattern dependent modulation by organism of innate immune response in other organism involved in symbiotic interaction	BP	0.0360369	TLR6,TLR7
GO:0052555	0.000411341	0.999998	2	3	positive regulation by organism of immune response of other organism involved in symbiotic interaction	BP	0.0360369	TLR6,TLR7
GO:0052556	0.000411341	0.999998	2	3	positive regulation by symbiont of host immune response	BP	0.0360369	TLR6,TLR7
GO:0002399	0.000413373	0.999998	2	4	MHC class II protein complex assembly	BP	0.0360369	HLA-DMB,HLA-DRA
GO:0002503	0.000413373	0.999998	2	4	peptide antigen assembly with MHC class II protein complex	BP	0.0360369	HLA-DMB,HLA-DRA
GO:0034774	0.000415602	0.999975	4	35	secretory granule lumen	CC	0.0360482	A2M,SPARC,IGF1,VWF
GO:0045670	0.000422577	0.999974	4	34	regulation of osteoclast differentiation	BP	0.0364691	TYROBP,CAMK4,INPP5D,CCR1
GO:0032009	0.00044736	0.999998	2	3	early phagosome	CC	0.0384148	SYK,TLR7
GO:0032940	0.000456061	0.999854	16	579	secretion by cell	BP	0.0389277	CSF1R,P2RY12,A2M,EXPH5,SYK,TLR6,CBLN4,SPARC,PLEK,RAPGEF4,CCR1,TLR1,TLR10,IGF1,VWF,CRH
GO:0045582	0.000458906	0.999971	4	34	positive regulation of T cell differentiation	BP	0.0389277	CD86,SYK,TGFBR2,NCKAP1L
GO:0002443	0.000460133	0.999929	7	132	leukocyte mediated immunity	BP	0.0389277	C3,PTPRC,C1QA,SYK,INPP5D,C1QC,C1QB
GO:0030139	0.000474041	0.999914	8	169	endocytic vesicle	CC	0.0399078	CYBB,SYK,PLD4,TLR6,SPARC,TLR7,HLA-DRA,TLR1
GO:0051272	0.000482305	0.999901	9	211	positive regulation of cellular component movement	BP	0.0404054	CSF1R,PDGFRA,PTPRC,TGFBR2,SPARC,AIF1,NCKAP1L,CCR1,IGF1
GO:0043647	0.000525112	0.999949	5	60	inositol phosphate metabolic process	BP	0.043778	PTAFR,PLD4,PLEK,INPP5D,ITPKA
GO:0002449	0.000535199	0.999931	6	99	lymphocyte mediated immunity	BP	0.0444034	C3,PTPRC,C1QA,INPP5D,C1QC,C1QB
GO:0031091	0.000542589	0.999964	4	38	platelet alpha granule	CC	0.0447058	A2M,SPARC,IGF1,VWF
GO:0030198	0.000547945	0.999874	10	249	extracellular matrix organization	BP	0.0447058	A2M,PDGFRA,COL24A1,SPARC,CTSS,ADAMTS3,HAPLN1,ITGAM,DCN,VWF
GO:0043062	0.000547945	0.999874	10	249	extracellular structure organization	BP	0.0447058	A2M,PDGFRA,COL24A1,SPARC,CTSS,ADAMTS3,HAPLN1,ITGAM,DCN,VWF
GO:0050864	0.000549256	0.999946	5	62	regulation of B cell activation	BP	0.0447058	PTPRC,SYK,NCKAP1L,INPP5D,GPR183
GO:0046006	0.000554718	0.999982	3	16	regulation of activated T cell proliferation	BP	0.0449374	CD86,IL18,IGF1
GO:0046903	0.000564083	0.999808	17	649	secretion	BP	0.0454815	CSF1R,P2RY12,A2M,EXPH5,SYK,TLR6,CBLN4,SPARC,GRIK1,PLEK,RAPGEF4,CCR1,TLR1,TLR10,IGF1,VWF,CRH
GO:0045410	0.000567483	0.999996	2	4	positive regulation of interleukin-6 biosynthetic process	BP	0.0455419	TLR6,TLR1
GO:0040017	0.000571676	0.99988	9	215	positive regulation of locomotion	BP	0.0455663	CSF1R,PDGFRA,PTPRC,TGFBR2,SPARC,AIF1,NCKAP1L,CCR1,IGF1
GO:0045577	0.000573095	0.999981	3	15	regulation of B cell differentiation	BP	0.0455663	SYK,NCKAP1L,INPP5D
GO:0042221	0.000581265	0.999716	41	2370	response to chemical	BP	0.046003	CX3CR1,CYBB,CSF1R,PDGFRA,PTAFR,SELPLG,CD86,ETV5,TYROBP,PTPRC,IL18,IRF8,NR4A3,SYK,LY86,ACVRL1,CALB1,TGFBR2,TLR6,AQP9,ALPL,OR2L8,SPARC,AIF1,SLC40A1,CTSS,NCKAP1L,ADAMTS3,CAMK4,HLA-DRA,OR2L13,CCR1,ITGAM,HPGDS,TLR1,DCN,PKD2L1,CRH,TREM2,ABCG2,GRIN3A
GO:0044421	0.000591498	0.999712	40	2424	extracellular region part	CC	0.0465981	C3,MUM1L1,A2M,CD86,PTPRC,FGL2,IL18,C1QA,COL24A1,CD84,LY86,CALB1,TAC3,APOC1,CBLN4,ALPL,LYVE1,SPARC,ARHGDIB,RPS28,CTSS,NCKAP1L,CD53,ADAMTS3,HAPLN1,CAMK4,HLA-DRA,OLFM3,ITGAM,C1QC,RNASE6,GAL3ST4,DCN,KCTD12,IGF1,VWF,ROBO4,DKK2,C1QB,CRH
GO:0051223	0.000597103	0.999861	10	272	regulation of protein transport	BP	0.0468248	CSF1R,EXPH5,IL18,SYK,TLR6,CAMK4,TLR7,TLR1,TLR10,IGF1
GO:0002221	0.000607651	0.999902	7	135	pattern recognition receptor signaling pathway	BP	0.0473611	CD86,TLR6,CTSS,TLR7,ITGAM,TLR1,TLR10
GO:0030888	0.000609457	0.999959	4	36	regulation of B cell proliferation	BP	0.0473611	PTPRC,NCKAP1L,INPP5D,GPR183
GO:0002758	0.000630851	0.999897	7	136	innate immune response-activating signal transduction	BP	0.0488028	CD86,TLR6,CTSS,TLR7,ITGAM,TLR1,TLR10
GO:0070887	0.00063809	0.999712	31	1613	cellular response to chemical stimulus	BP	0.0491415	CX3CR1,CSF1R,PDGFRA,PTAFR,SELPLG,CD86,ETV5,PTPRC,IL18,IRF8,NR4A3,SYK,LY86,ACVRL1,CALB1,TGFBR2,AQP9,ALPL,SPARC,AIF1,SLC40A1,CTSS,NCKAP1L,ADAMTS3,CAMK4,HLA-DRA,CCR1,ITGAM,HPGDS,CRH,TREM2
GO:0050727	0.000646233	0.999894	7	139	regulation of inflammatory response	BP	0.0495465	PTGER3,C3,A2M,IL18,CTSS,TLR7,TLR10
