# Supplementary material for: Transcriptome analysis of human brain tissue identifies reduced expression of complement complex C1Q Genes in Rett syndrome
Source: BMC Genomics. 2016 Jun 6;17:427. doi: 10.1186/s12864-016-2746-7 (PMC4895974; doi:10.1186/s12864-016-2746-7)
Supplement: Additional file 10: Table S8. — Pathway Enrichment Results for Downregulated Genes. (XLS 12 kb) [file 12864_2016_2746_MOESM10_ESM.xls]

## Sheet: ST8-Pathway Enrichment
Additional file 10: Table S8: Pathway Enrichment Results for Downregulated Genes
Gene Set Name	# Genes in Gene Set (K)	Description	# Genes in Overlap (k)	k/K	p-value	FDR q-value
REACTOME_IMMUNE_SYSTEM	933	Genes involved in Immune System	21	0.0225	5.39e-13	3.63e-10
REACTOME_INNATE_IMMUNE_SYSTEM	279	Genes involved in Innate Immune System	10	0.0358	1.17e-08	3.94e-06
REACTOME_CLASS_A1_RHODOPSIN_LIKE_RECEPTORS	305	Genes involved in Class A/1 (Rhodopsin-like receptors)	10	0.0328	2.71e-08	6.09e-06
REACTOME_GPCR_LIGAND_BINDING	408	Genes involved in GPCR ligand binding	11	0.027	3.95e-08	6.65e-06
REACTOME_SIGNALING_BY_GPCR	920	Genes involved in Signaling by GPCR	15	0.0163	9.84e-08	1.33e-05
REACTOME_INITIAL_TRIGGERING_OF_COMPLEMENT	16	Genes involved in Initial triggering of complement	4	0.25	1.26e-07	1.42e-05
REACTOME_GPCR_DOWNSTREAM_SIGNALING	805	Genes involved in GPCR downstream signaling	13	0.0161	8.18e-07	7.88e-05
REACTOME_TOLL_RECEPTOR_CASCADES	118	Genes involved in Toll Receptor Cascades	6	0.0508	1.45e-06	0.000122
REACTOME_COMPLEMENT_CASCADE	32	Genes involved in Complement cascade	4	0.125	2.4e-06	0.00018
REACTOME_CREATION_OF_C4_AND_C2_ACTIVATORS	10	Genes involved in Creation of C4 and C2 activators	3	0.3	2.93e-06	0.000183
REACTOME_PLATELET_ACTIVATION_SIGNALING_AND_AGGREGATION	208	Genes involved in Platelet activation, signaling and aggregation	7	0.0337	2.98e-06	0.000183
REACTOME_ADAPTIVE_IMMUNE_SYSTEM	539	Genes involved in Adaptive Immune System	10	0.0186	4.82e-06	0.000271
REACTOME_P2Y_RECEPTORS	12	Genes involved in P2Y receptors	3	0.25	5.35e-06	0.000277
REACTOME_HEMOSTASIS	466	Genes involved in Hemostasis	9	0.0193	1.06e-05	0.000511
REACTOME_NUCLEOTIDE_LIKE_PURINERGIC_RECEPTORS	16	Genes involved in Nucleotide-like (purinergic) receptors	3	0.1875	1.35e-05	0.000607
REACTOME_INTEGRIN_ALPHAIIB_BETA3_SIGNALING	27	Genes involved in Integrin alphaIIb beta3 signaling	3	0.1111	6.89e-05	0.0029
REACTOME_INTEGRIN_CELL_SURFACE_INTERACTIONS	79	Genes involved in Integrin cell surface interactions	4	0.0506	9.02e-05	0.00358
REACTOME_RESPONSE_TO_ELEVATED_PLATELET_CYTOSOLIC_CA2_	89	Genes involved in Response to elevated platelet cytosolic Ca2+	4	0.0449	0.000143	0.00537
REACTOME_PLATELET_AGGREGATION_PLUG_FORMATION	36	Genes involved in Platelet Aggregation (Plug Formation)	3	0.0833	0.000165	0.00585
REACTOME_PEPTIDE_LIGAND_BINDING_RECEPTORS	188	Genes involved in Peptide ligand-binding receptors	5	0.0266	0.000245	0.00826
REACTOME_G_ALPHA_I_SIGNALLING_EVENTS	195	Genes involved in G alpha (i) signalling events	5	0.0256	0.00029	0.0093
REACTOME_SIGNAL_REGULATORY_PROTEIN_SIRP_FAMILY_INTERACTIONS	12	Genes involved in Signal regulatory protein (SIRP) family interactions	2	0.1667	0.000555	0.017
REACTOME_TRAFFICKING_AND_PROCESSING_OF_ENDOSOMAL_TLR	14	Genes involved in Trafficking and processing of endosomal TLR	2	0.1429	0.000762	0.0223
REACTOME_OTHER_SEMAPHORIN_INTERACTIONS	15	Genes involved in Other semaphorin interactions	2	0.1333	0.000877	0.0246
REACTOME_SEMAPHORIN_INTERACTIONS	68	Genes involved in Semaphorin interactions	3	0.0441	0.00108	0.0291
REACTOME_INTRINSIC_PATHWAY	17	Genes involved in Intrinsic Pathway	2	0.1176	0.00113	0.0293
REACTOME_TRANSMEMBRANE_TRANSPORT_OF_SMALL_MOLECULES	413	Genes involved in Transmembrane transport of small molecules	6	0.0145	0.00144	0.036
